# Supplementary material for: Ammonium 4-meth­oxy­benzene­sulfonate
Source: Acta Crystallogr Sect E Struct Rep Online. 2012 Jun 27;68(Pt 7):o2228–9. doi: 10.1107/S1600536812028103 (PMC3394020; doi:10.1107/S1600536812028103)
Supplement: Supplementary file 1 [file e-68-o2228-sup1.cif]

##############################################################################
#                                                                            #
# This CIF contains the data in a paper accepted for publication in          #
# Acta Crystallographica Section E. It conforms to the requirements of       #
# Notes for Authors for Acta Crystallographica Section E, and has been       #
# peer reviewed under the auspices of the IUCr Commission on Journals.       #
#                                                                            #
# Full details of the Crystallographic Information File format               #
# are given in the paper "The Crystallographic Information File (CIF):       #
# a New Standard Archive File for Crystallography" by S. R. Hall, F. H.      #
# Allen and I. D. Brown [Acta Cryst. (1991), A47, 655-685].                  #
#                                                                            #
# The current version of the core CIF dictionary is obtainable from          #
# ftp://ftp.iucr.org/pub/cif_core.dic.                                       #
#                                                                            #
# Software is freely available for graphical display of the structure(s)     #
# in this CIF. For information consult the CIF software page                 #
# http://www.iucr.org/resources/cif/software.                                #
#                                                                            #
# This file may be used for bona fide research purposes within the           #
# scientific community so long as proper attribution is given to the journal # 
# article from which it was obtained.                                        #
#                                                                            #
##############################################################################
data_I
_audit_creation_method     SHELXL-97
_chemical_name_systematic
;
Ammonium 4-methoxybenzenesulfonate
;
_chemical_name_common     ?
_chemical_formula_moiety     'H4 N +, C7 H7 O4 S -'
_chemical_formula_sum     'C7 H11 N O4 S'
_chemical_formula_iupac     'N H4 +, C7 H7 O4 S -'
_chemical_formula_weight     205.23
_chemical_melting_point     ?
_symmetry_cell_setting     orthorhombic
_symmetry_space_group_name_H-M     'P 21 21 21'
_symmetry_space_group_name_Hall     'P 2ac 2ab'
loop_
    _symmetry_equiv_pos_as_xyz
    'x, y, z'
    '-x+1/2, -y, z+1/2'
    'x+1/2, -y+1/2, -z'
    '-x, y+1/2, -z+1/2'
_cell_length_a     6.2664(12)
_cell_length_b     7.1342(12)
_cell_length_c     20.410(2)
_cell_angle_alpha     90.00
_cell_angle_beta     90.00
_cell_angle_gamma     90.00
_cell_volume     912.4(2)
_cell_formula_units_Z     4
_cell_measurement_reflns_used     2823
_cell_measurement_theta_min     2.12
_cell_measurement_theta_max     25.88
_cell_measurement_temperature     298(2)
_exptl_crystal_description     blocks
_exptl_crystal_colour     Yellow
_exptl_crystal_size_max     0.20
_exptl_crystal_size_mid     0.10
_exptl_crystal_size_min     0.10
_exptl_crystal_density_diffrn     1.494
_exptl_crystal_density_meas     ?
_exptl_crystal_density_method     'not measured'
_exptl_crystal_F_000     432
_exptl_absorpt_coefficient_mu     0.337
_exptl_absorpt_correction_type     multi-scan
_exptl_absorpt_process_details     '(CrysAlis PRO; Oxford Diffraction, 2009)'
_exptl_absorpt_correction_T_min     0.958
_exptl_absorpt_correction_T_max     0.965
_diffrn_ambient_temperature     298(2)
_diffrn_radiation_type     MoK\a
_diffrn_radiation_wavelength     0.71073
_diffrn_radiation_monochromator     graphite
_diffrn_measurement_device_type     'Oxford Diffraction Gemini CCD S Ultra'
_diffrn_measurement_method     '\w scans, thick slices'
_diffrn_detector_area_resol_mean     ?
_diffrn_reflns_number     4265
_diffrn_reflns_av_R_equivalents     0.0497
_diffrn_reflns_av_sigmaI/netI     0.0366
_diffrn_reflns_theta_min     2.00
_diffrn_reflns_theta_max     26.22
_diffrn_reflns_theta_full     26.22
_diffrn_measured_fraction_theta_max     0.998
_diffrn_measured_fraction_theta_full     0.998
_diffrn_reflns_limit_h_min     -7
_diffrn_reflns_limit_h_max     6
_diffrn_reflns_limit_k_min     -8
_diffrn_reflns_limit_k_max     8
_diffrn_reflns_limit_l_min     -20
_diffrn_reflns_limit_l_max     25
_diffrn_standards_number     ?
_diffrn_standards_interval_count     ?
_diffrn_standards_interval_time     ?
_diffrn_standards_decay_%     ?
_reflns_number_total     1732
_reflns_number_gt     1548
_reflns_threshold_expression     I>2\s(I)
_refine_ls_structure_factor_coef     Fsqd
_refine_ls_matrix_type     full
_refine_ls_R_factor_all     0.0473
_refine_ls_R_factor_gt     0.0420
_refine_ls_wR_factor_gt     0.1164
_refine_ls_wR_factor_ref     0.1191
_refine_ls_goodness_of_fit_ref     1.040
_refine_ls_restrained_S_all     1.040
_refine_ls_number_reflns     1732
_refine_ls_number_parameters     135
_refine_ls_number_restraints     21
_refine_ls_hydrogen_treatment     mixed
_refine_ls_weighting_scheme     calc
_refine_ls_weighting_details
                 'calc w=1/[\s^2^(Fo^2^)+(0.0842P)^2^] where P=(Fo^2^+2Fc^2^)/3'
_atom_sites_solution_hydrogens     geom
_atom_sites_solution_primary     direct
_atom_sites_solution_secondary     difmap
_refine_ls_shift/su_max     0.000
_refine_ls_shift/su_mean     0.000
_refine_diff_density_max     0.473
_refine_diff_density_min     -0.356
_refine_ls_extinction_method     none
_refine_ls_extinction_coef     ?
_refine_ls_abs_structure_details     'Flack (1983), 637 Friedel pairs'
_refine_ls_abs_structure_Flack     -0.11(14)
loop_
    _atom_type_symbol
    _atom_type_description
    _atom_type_scat_dispersion_real
    _atom_type_scat_dispersion_imag
    _atom_type_scat_source
    'C' 'C' 0.0033 0.0016
                         'International Tables Vol C Tables 4.2.6.8 and 6.1.1.4'
    'H' 'H' 0.0000 0.0000
                         'International Tables Vol C Tables 4.2.6.8 and 6.1.1.4'
    'N' 'N' 0.0061 0.0033
                         'International Tables Vol C Tables 4.2.6.8 and 6.1.1.4'
    'O' 'O' 0.0106 0.0060
                         'International Tables Vol C Tables 4.2.6.8 and 6.1.1.4'
    'S' 'S' 0.1246 0.1234
                         'International Tables Vol C Tables 4.2.6.8 and 6.1.1.4'
_computing_data_collection     'CrysAlis PRO (Oxford Diffraction, 2009)'
_computing_cell_refinement     'CrysAlis PRO (Oxford Diffraction, 2009)'
_computing_data_reduction     'CrysAlis PRO (Oxford Diffraction, 2009)'
_computing_structure_solution     'SHELXS97 (Sheldrick, 2008)'
_computing_structure_refinement     'SHELXL97 (Sheldrick, 2008)'
_computing_molecular_graphics     'SHELXTL (Sheldrick, 2008)'
_computing_publication_material
                            'SHELXL97 (Sheldrick, 2008) and PLATON (Spek, 2009)'
loop_
    _atom_site_type_symbol
    _atom_site_label
    _atom_site_fract_x
    _atom_site_fract_y
    _atom_site_fract_z
    _atom_site_U_iso_or_equiv
    _atom_site_adp_type
    _atom_site_calc_flag
    _atom_site_refinement_flags
    _atom_site_occupancy
    _atom_site_symmetry_multiplicity
    _atom_site_disorder_assembly
    _atom_site_disorder_group
    S S1 0.95549(11) 0.47643(10) 0.59811(3) 0.0305(2) Uani d . 1 1 . .
    O O1 1.1864(3) 0.4832(4) 0.59781(11) 0.0483(6) Uani d . 1 1 . .
    O O2 0.8694(4) 0.3085(3) 0.56840(11) 0.0422(6) Uani d . 1 1 . .
    O O3 0.8578(4) 0.6413(3) 0.56824(11) 0.0379(6) Uani d . 1 1 . .
    O O4 0.7122(4) 0.4778(4) 0.87726(9) 0.0426(6) Uani d . 1 1 . .
    C C1 0.8765(4) 0.4753(4) 0.68155(13) 0.0295(6) Uani d . 1 1 . .
    C C2 0.6702(4) 0.5282(5) 0.69849(13) 0.0324(6) Uani d . 1 1 . .
    H H2 0.5734 0.5616 0.6660 0.039 Uiso calc R 1 1 . .
    C C3 0.6087(4) 0.5311(5) 0.76355(13) 0.0338(6) Uani d . 1 1 . .
    H H3 0.4713 0.5677 0.7751 0.041 Uiso calc R 1 1 . .
    C C4 0.7550(5) 0.4783(4) 0.81175(13) 0.0324(6) Uani d . 1 1 . .
    C C5 0.9583(6) 0.4232(4) 0.79423(15) 0.0375(7) Uani d . 1 1 . .
    H H5 1.0544 0.3863 0.8265 0.045 Uiso calc R 1 1 . .
    C C6 1.0207(5) 0.4223(4) 0.72898(14) 0.0335(6) Uani d . 1 1 . .
    H H6 1.1583 0.3864 0.7174 0.040 Uiso calc R 1 1 . .
    C C7 0.5125(6) 0.5513(6) 0.89746(15) 0.0498(8) Uani d . 1 1 . .
    H H7A 0.5091 0.5598 0.9444 0.075 Uiso calc R 1 1 . .
    H H7B 0.4001 0.4700 0.8828 0.075 Uiso calc R 1 1 . .
    H H7C 0.4931 0.6737 0.8789 0.075 Uiso calc R 1 1 . .
    N N1 0.4879(3) 0.5244(3) 0.49420(10) 0.0264(5) Uani d D 1 1 . .
    H H1N 0.391(3) 0.526(4) 0.5251(9) 0.034(8) Uiso d D 1 1 . .
    H H2N 0.463(5) 0.619(3) 0.4678(12) 0.068(13) Uiso d D 1 1 . .
    H H3N 0.612(3) 0.542(5) 0.5125(10) 0.039(9) Uiso d D 1 1 . .
    H H4N 0.484(5) 0.421(3) 0.4729(13) 0.069(14) Uiso d D 1 1 . .
loop_
    _atom_site_aniso_label
    _atom_site_aniso_U_11
    _atom_site_aniso_U_22
    _atom_site_aniso_U_33
    _atom_site_aniso_U_12
    _atom_site_aniso_U_13
    _atom_site_aniso_U_23
    S1 0.0297(3) 0.0358(3) 0.0261(3) -0.0015(3) 0.0015(3) -0.0013(3)
    O1 0.0310(11) 0.0745(17) 0.0394(12) 0.0018(12) 0.0032(9) -0.0021(15)
    O2 0.0533(16) 0.0399(12) 0.0336(12) -0.0030(10) 0.0042(12) -0.0044(10)
    O3 0.0454(13) 0.0370(11) 0.0313(12) -0.0024(10) -0.0004(11) 0.0042(10)
    O4 0.0491(12) 0.0521(13) 0.0265(10) 0.0068(12) -0.0010(9) 0.0003(11)
    C1 0.0305(12) 0.0307(13) 0.0273(13) -0.0035(12) 0.0009(11) -0.0001(12)
    C2 0.0300(13) 0.0393(14) 0.0279(13) -0.0026(13) -0.0045(11) 0.0008(14)
    C3 0.0286(13) 0.0402(15) 0.0327(14) 0.0001(12) 0.0023(11) -0.0037(14)
    C4 0.0390(14) 0.0313(13) 0.0268(13) -0.0036(13) -0.0006(11) -0.0015(13)
    C5 0.0416(16) 0.0377(15) 0.0331(15) 0.0081(14) -0.0069(14) 0.0024(12)
    C6 0.0331(15) 0.0333(13) 0.0342(14) 0.0060(12) -0.0021(12) -0.0019(11)
    C7 0.0438(17) 0.076(2) 0.0292(15) -0.0005(18) 0.0048(14) -0.0050(17)
    N1 0.0247(10) 0.0303(10) 0.0241(10) 0.0038(9) -0.0026(9) 0.0019(10)
_geom_special_details
;
All e.s.d.'s (except the e.s.d. in the dihedral angle between two l.s. planes)
are estimated using the full covariance matrix. The cell e.s.d.'s are taken
into account individually in the estimation of e.s.d.'s in distances, angles
and torsion angles; correlations between e.s.d.'s in cell parameters are only
used when they are defined by crystal symmetry. An approximate (isotropic)
treatment of cell e.s.d.'s is used for estimating e.s.d.'s involving l.s.
planes.
;
loop_
    _geom_bond_atom_site_label_1
    _geom_bond_atom_site_label_2
    _geom_bond_site_symmetry_2
    _geom_bond_distance
    _geom_bond_publ_flag
    S1 O2 . 1.447(2) ?
    S1 O1 . 1.448(2) ?
    S1 O3 . 1.459(2) ?
    S1 C1 . 1.773(3) ?
    O4 C4 . 1.364(3) ?
    O4 C7 . 1.418(4) ?
    C1 C6 . 1.377(4) ?
    C1 C2 . 1.390(4) ?
    C2 C3 . 1.383(4) ?
    C2 H2 . 0.9300 ?
    C3 C4 . 1.396(4) ?
    C3 H3 . 0.9300 ?
    C4 C5 . 1.380(4) ?
    C5 C6 . 1.388(4) ?
    C5 H5 . 0.9300 ?
    C6 H6 . 0.9300 ?
    C7 H7A . 0.9600 ?
    C7 H7B . 0.9600 ?
    C7 H7C . 0.9600 ?
    N1 H1N . 0.876(15) ?
    N1 H2N . 0.877(16) ?
    N1 H3N . 0.873(16) ?
    N1 H4N . 0.858(16) ?
loop_
    _geom_angle_atom_site_label_1
    _geom_angle_atom_site_label_2
    _geom_angle_atom_site_label_3
    _geom_angle_site_symmetry_1
    _geom_angle_site_symmetry_3
    _geom_angle
    _geom_angle_publ_flag
    O2 S1 O1 . . 113.48(17) ?
    O2 S1 O3 . . 109.62(13) ?
    O1 S1 O3 . . 112.99(16) ?
    O2 S1 C1 . . 107.15(14) ?
    O1 S1 C1 . . 106.45(13) ?
    O3 S1 C1 . . 106.71(14) ?
    C4 O4 C7 . . 117.2(2) ?
    C6 C1 C2 . . 120.6(3) ?
    C6 C1 S1 . . 119.6(2) ?
    C2 C1 S1 . . 119.8(2) ?
    C3 C2 C1 . . 120.1(3) ?
    C3 C2 H2 . . 119.9 ?
    C1 C2 H2 . . 119.9 ?
    C2 C3 C4 . . 119.3(3) ?
    C2 C3 H3 . . 120.4 ?
    C4 C3 H3 . . 120.4 ?
    O4 C4 C5 . . 115.8(3) ?
    O4 C4 C3 . . 124.2(3) ?
    C5 C4 C3 . . 120.0(3) ?
    C4 C5 C6 . . 120.7(3) ?
    C4 C5 H5 . . 119.7 ?
    C6 C5 H5 . . 119.7 ?
    C1 C6 C5 . . 119.2(3) ?
    C1 C6 H6 . . 120.4 ?
    C5 C6 H6 . . 120.4 ?
    O4 C7 H7A . . 109.5 ?
    O4 C7 H7B . . 109.5 ?
    H7A C7 H7B . . 109.5 ?
    O4 C7 H7C . . 109.5 ?
    H7A C7 H7C . . 109.5 ?
    H7B C7 H7C . . 109.5 ?
    H1N N1 H2N . . 108(3) ?
    H1N N1 H3N . . 108(3) ?
    H2N N1 H3N . . 108(3) ?
    H1N N1 H4N . . 111(3) ?
    H2N N1 H4N . . 110(3) ?
    H3N N1 H4N . . 111(3) ?
loop_
    _geom_hbond_atom_site_label_D
    _geom_hbond_atom_site_label_H
    _geom_hbond_atom_site_label_A
    _geom_hbond_site_symmetry_A
    _geom_hbond_distance_DH
    _geom_hbond_distance_HA
    _geom_hbond_distance_DA
    _geom_hbond_angle_DHA
    N1 H1N O1 1_455 0.876(15) 1.985(17) 2.851(3) 170(3)
    N1 H4N O2 3_456 0.858(16) 1.977(18) 2.797(3) 160(3)
    N1 H2N O3 3_466 0.877(16) 1.976(18) 2.824(3) 162(3)
    N1 H3N O3 . 0.873(16) 2.040(17) 2.890(3) 164(3)
_iucr_refine_instructions_details
;
TITL (I) in P 21 21 21
CELL  0.71073   6.2664   7.1342  20.4096   90.000   90.000   90.000
ZERR     4.00   0.0000   0.0000   0.0000    0.000    0.000    0.000
LATT -1
SYMM  1/2 - X, - Y, 1/2 + Z
SYMM  1/2 + X, 1/2 - Y, - Z
SYMM  - X, 1/2 + Y, 1/2 - Z
SFAC C  H  N  O  S
UNIT 28 44 4 16 4
MERG 2
L.S. 10
ACTA
BOND $H
FMAP 2
PLAN 15
HTAB N1    O1_$1
HTAB N1    O2_$2
HTAB N1    O3_$3
HTAB N1    O3
HTAB N1    O2
EQIV $3 x-1/2, -y+3/2, -z+1
EQIV $2 x-1/2, -y+1/2, -z+1
EQIV $1 x-1, y, z
HTAB
SADI 0.01 H1N  H2N H1N H3N  H1N  H4N H2N H3N H2N H4N H3N H4N
SADI 0.01 N1 H1N  N1 H2N  N1 H3N  N1 H4N
WGHT    0.084200
FVAR       5.13288
S1    5    0.955491    0.476434    0.598113    11.00000    0.02967    0.03577 =
         0.02607   -0.00130    0.00148   -0.00152
O1    4    1.186391    0.483199    0.597809    11.00000    0.03097    0.07453 =
         0.03937   -0.00214    0.00317    0.00176
O2    4    0.869428    0.308545    0.568402    11.00000    0.05326    0.03990 =
         0.03356   -0.00439    0.00416   -0.00302
O3    4    0.857812    0.641318    0.568245    11.00000    0.04537    0.03702 =
         0.03135    0.00416   -0.00039   -0.00237
O4    4    0.712173    0.477844    0.877257    11.00000    0.04912    0.05212 =
         0.02649    0.00029   -0.00103    0.00679
C1    1    0.876523    0.475345    0.681554    11.00000    0.03048    0.03069 =
         0.02730   -0.00013    0.00088   -0.00354
C2    1    0.670213    0.528154    0.698495    11.00000    0.03002    0.03935 =
         0.02788    0.00077   -0.00454   -0.00263
AFIX  43
H2    2    0.573382    0.561599    0.666002    11.00000   -1.20000
AFIX   0
C3    1    0.608676    0.531058    0.763550    11.00000    0.02856    0.04019 =
         0.03274   -0.00374    0.00227    0.00006
AFIX  43
H3    2    0.471300    0.567735    0.775079    11.00000   -1.20000
AFIX   0
C4    1    0.754981    0.478338    0.811752    11.00000    0.03902    0.03134 =
         0.02684   -0.00154   -0.00061   -0.00359
C5    1    0.958264    0.423216    0.794225    11.00000    0.04160    0.03771 =
         0.03312    0.00244   -0.00693    0.00806
AFIX  43
H5    2    1.054375    0.386293    0.826458    11.00000   -1.20000
AFIX   0
C6    1    1.020659    0.422348    0.728977    11.00000    0.03307    0.03329 =
         0.03417   -0.00191   -0.00211    0.00604
AFIX  43
H6    2    1.158254    0.386379    0.717422    11.00000   -1.20000
AFIX   0
C7    1    0.512478    0.551285    0.897461    11.00000    0.04380    0.07638 =
         0.02919   -0.00499    0.00481   -0.00051
AFIX 137
H7A   2    0.509055    0.559829    0.944391    11.00000   -1.50000
H7B   2    0.400123    0.470018    0.882782    11.00000   -1.50000
H7C   2    0.493052    0.673732    0.878889    11.00000   -1.50000
AFIX   0
N1    3    0.487868    0.524390    0.494200    11.00000    0.02468    0.03033 =
         0.02407    0.00192   -0.00263    0.00384
H1N   2    0.390719    0.526338    0.525056    11.00000    0.03361
H2N   2    0.462956    0.618754    0.467753    11.00000    0.06792
H3N   2    0.612255    0.542413    0.512455    11.00000    0.03947
H4N   2    0.484412    0.420837    0.472877    11.00000    0.06892
HKLF    4
REM  exp_441 in P 21 21 21
REM R1 =  0.0420 for   1548 Fo > 4sig(Fo)  and  0.0473 for all   1732 data
REM    135 parameters refined using     21 restraints
END
WGHT      0.0840      0.0000
REM Highest difference peak  0.473,  deepest hole -0.356,  1-sigma level  0.065
Q1    1   0.8995  0.4709  0.6435  11.00000  0.05    0.47
Q2    1   1.0746  0.4792  0.6337  11.00000  0.05    0.30
Q3    1   1.0955  0.4641  0.5698  11.00000  0.05    0.27
Q4    1   0.8542  0.4819  0.5630  11.00000  0.05    0.27
Q5    1   0.3433  0.6408  0.5231  11.00000  0.05    0.24
Q6    1   0.6758  0.3310  0.5934  11.00000  0.05    0.23
Q7    1   0.7830  0.5555  0.6810  11.00000  0.05    0.21
Q8    1   0.7718  0.2378  0.5917  11.00000  0.05    0.21
Q9    1   1.1077  0.3919  0.5944  11.00000  0.05    0.21
Q10   1   1.2911  0.4255  0.5723  11.00000  0.05    0.21
Q11   1   0.8518  0.3767  0.5915  11.00000  0.05    0.20
Q12   1   0.6788  0.4558  0.7780  11.00000  0.05    0.20
Q13   1   0.9565  0.3198  0.5966  11.00000  0.05    0.20
Q14   1   0.6279  0.2920  0.4094  11.00000  0.05    0.19
Q15   1   0.4428  0.4555  0.7621  11.00000  0.05    0.18
;
data_global
_journal_date_recd_electronic     2012-06-14
_journal_date_accepted     2012-06-20
_journal_name_full     'Acta Crystallographica, Section E'
_journal_year     2012
_journal_volume     68
_journal_issue      7
_journal_page_first     eo2228
_journal_page_last     eo2229
_journal_paper_category     QO
_journal_paper_doi     10.1107/S1600536812028103
_journal_coeditor_code     QM2074
_publ_contact_author
;
Suarez, Sebasti\'an
Departamento de Qu\'imica Inorg\'anica, Anal\'itica y Qu\'imica
F\'isica/INQUIMAE-CONICET,
Facultad de Ciencias Exactas y Naturales, Universidad de Buenos Aires
Buenos Aires, Argentina
;
_publ_contact_author_email     seba@qi.fcen.uba.ar
_publ_contact_author_fax     ?
_publ_contact_author_phone     ?
_publ_section_title
;
Ammonium 4-methoxybenzenesulfonate
;
loop_
    _publ_author_name
    _publ_author_footnote
    _publ_author_address
    'Suarez, Sebasti\'an' .
;
Departamento de Qu\'imica Inorg\'anica, Anal\'itica y Qu\'imica
F\'isica/INQUIMAE-CONICET,
Facultad de Ciencias Exactas y Naturales, Universidad de Buenos Aires
Buenos Aires, Argentina
;
    'Doctorovich, Fabio'
;
Author to whom enquiries should be addressed, at
doctorovich@qi.fcen.uba.ar.
;
;
Departamento de Qu\'imica Inorg\'anica, Anal\'itica y Qu\'imica
F\'isica/INQUIMAE-CONICET,
Facultad de Ciencias Exactas y Naturales, Universidad de Buenos Aires
Buenos Aires, Argentina
;
    'Baggio, Ricardo' .
;
Gerencia de Investigaci\'on y Aplicaciones,
Centro At\'omico Constituyentes,
Comisi\'on Nacional de Energ\'ia At\'omica,
Buenos Aires, Argentina
;
