# Supplementary material for: Ammonium 4-meth­oxy­benzene­sulfonate
Source: Acta Crystallogr Sect E Struct Rep Online. 2012 Jun 27;68(Pt 7):o2228–9. doi: 10.1107/S1600536812028103 (PMC3394020; doi:10.1107/S1600536812028103)
Supplement: Supplementary file 2 [file e-68-o2228-Isup2.hkl]

# 
# h,k,l, Fc-squared, Fo-squared, sigma(Fo-squared) and status flag 
# 
data_I
_shelx_title ' exp_441 in P 21 21 21' 
_shelx_refln_list_code          4 
_shelx_F_calc_maximum      200.48 
_exptl_crystal_F_000       432.00 
_reflns_d_resolution_high  0.8044 
 
loop_ 
 _symmetry_equiv_pos_as_xyz 
 'x, y, z' 
 '-x+1/2, -y, z+1/2' 
 'x+1/2, -y+1/2, -z' 
 '-x, y+1/2, -z+1/2' 
 
_cell_length_a     6.2664 
_cell_length_b     7.1342 
_cell_length_c    20.4096 
_cell_angle_alpha  90.000 
_cell_angle_beta   90.000 
_cell_angle_gamma  90.000 
 
_shelx_F_squared_multiplier     1.000 
 
loop_ 
 _refln_index_h 
 _refln_index_k 
 _refln_index_l 
 _refln_F_squared_calc 
 _refln_F_squared_meas 
 _refln_F_squared_sigma 
 _refln_observed_status 
   2   0   0     2974.24     2922.80     18.71 o 
   4   0   0      176.79      176.81      9.33 o 
   6   0   0      177.02      185.96     10.95 o 
   1   1   0     9185.96     8483.13    204.54 o 
   2   1   0      126.94      116.63      3.63 o 
   3   1   0     1074.99     1110.20     11.17 o 
   4   1   0       77.92       89.45      3.68 o 
   5   1   0      260.54      256.89      8.21 o 
   6   1   0        0.00       -0.82      5.24 o 
   7   1   0        3.61        0.36      4.17 o 
   0   2   0    40192.77    37955.75    223.59 o 
   1   2   0     5075.16     4688.49     54.12 o 
   2   2   0      939.76      875.38      8.62 o 
   3   2   0      652.11      649.12     11.32 o 
   4   2   0      941.46      820.81     32.31 o 
   5   2   0       43.93       39.20      5.24 o 
   6   2   0       31.50       26.68      4.07 o 
   7   2   0        2.88        2.26      4.18 o 
   1   3   0      331.60      347.05      5.56 o 
   2   3   0       14.79       22.40      2.22 o 
   3   3   0       42.97       40.67      3.27 o 
   4   3   0      257.21      232.02      5.96 o 
   5   3   0      571.20      590.57     10.79 o 
   6   3   0       22.45       27.13      4.30 o 
   7   3   0        6.75        3.73      3.86 o 
   0   4   0     4191.45     4605.78     35.36 o 
   1   4   0     2543.23     2596.01     36.25 o 
   2   4   0        9.30       15.02      2.88 o 
   3   4   0      437.33      425.22     16.81 o 
   4   4   0      161.06      151.75     13.89 o 
   5   4   0       78.85       89.78      4.68 o 
   6   4   0        0.22        0.89      3.60 o 
   1   5   0      500.37      519.08     22.11 o 
   2   5   0      481.14      473.24     27.45 o 
   3   5   0       98.89       94.04     10.27 o 
   4   5   0      130.48      146.69      8.80 o 
   5   5   0       48.66       61.40      6.70 o 
   6   5   0        0.54        1.03      3.66 o 
   0   6   0      883.62      827.76     24.87 o 
   1   6   0     1406.50     1335.87     87.10 o 
   2   6   0       37.90       31.73      3.04 o 
   3   6   0        6.33       12.60      4.27 o 
   4   6   0        8.86        9.26      4.41 o 
   5   6   0        1.66       -0.21      3.55 o 
   1   7   0       68.30       64.00      4.66 o 
   2   7   0      231.86      223.97      6.02 o 
   3   7   0        5.25        4.14      3.76 o 
   4   7   0       61.60       66.04      5.79 o 
   0   8   0       18.21       24.96      3.71 o 
   1   8   0      164.67      148.32      4.53 o 
   2   8   0       10.61        6.55      2.45 o 
   3   8   0       15.26       19.59      4.38 o 
   1   0   1     3697.22     3763.82     40.06 o 
   2   0   1     3502.88     3969.28     76.10 o 
   3   0   1      277.69      295.77      6.22 o 
   4   0   1      616.84      604.63     13.24 o 
   5   0   1        6.55        5.05      2.81 o 
   6   0   1       52.31       50.78      4.32 o 
   7   0   1        0.14        1.40      6.08 o 
  -7   1   1       27.32       27.17      5.22 o 
  -6   1   1        7.14        6.53      3.56 o 
  -5   1   1       43.17       39.63      3.83 o 
  -4   1   1      774.78      791.74     19.36 o 
  -3   1   1      341.03      398.53      9.10 o 
  -2   1   1      119.09      117.29      5.22 o 
  -1   1   1     3378.37     3619.16     45.96 o 
   0   1   1      101.41       99.88      1.78 o 
   1   1   1     3380.69     3651.22     20.56 o 
   2   1   1      113.29      112.14      2.77 o 
   3   1   1      338.22      382.67      8.73 o 
   4   1   1      776.84      793.41     19.72 o 
   5   1   1       42.99       42.31      4.10 o 
   6   1   1        7.46        7.38      3.85 o 
   7   1   1       26.89       19.99      3.55 o 
  -7   2   1        6.39        6.97      4.34 o 
  -6   2   1      224.39      241.55     11.74 o 
  -5   2   1       69.03       57.00      4.54 o 
  -4   2   1      839.54      754.32      8.95 o 
  -3   2   1      671.04      693.61     13.71 o 
  -2   2   1      138.17      138.59      4.18 o 
  -1   2   1      515.20      501.20      8.74 o 
   0   2   1      962.63     1405.83      8.45 o 
   1   2   1      502.22      468.58     27.81 o 
   2   2   1      146.05      160.66      7.09 o 
   3   2   1      669.98      674.95     19.27 o 
   4   2   1      846.90      772.33     31.79 o 
   5   2   1       68.75       66.54      5.06 o 
   6   2   1      224.18      248.75      9.18 o 
   7   2   1        6.57        4.07      4.28 o 
  -7   3   1       95.50      107.75      5.53 o 
  -6   3   1       26.34       28.08      4.44 o 
  -5   3   1      140.62      131.97     11.10 o 
  -4   3   1      505.09      445.64     14.20 o 
  -3   3   1      127.31       99.01     16.73 o 
  -2   3   1      430.54      446.64     13.04 o 
  -1   3   1       52.09       56.87      3.15 o 
   0   3   1       68.04      101.99      2.37 o 
   1   3   1       56.11       57.90      3.15 o 
   2   3   1      418.19      422.68     11.85 o 
   3   3   1      131.72      103.07      3.85 o 
   4   3   1      504.94      471.24     13.82 o 
   5   3   1      140.76      128.49     12.19 o 
   6   3   1       26.49       27.38      4.33 o 
   7   3   1       93.90      101.24      5.42 o 
  -6   4   1      112.21      120.86      5.15 o 
  -5   4   1       72.43       82.79      5.59 o 
  -4   4   1      524.53      472.01     49.90 o 
  -3   4   1      169.18      181.82      8.03 o 
  -2   4   1       76.19       84.12      4.66 o 
  -1   4   1      107.08      132.02      3.74 o 
   0   4   1      501.98      606.67     12.17 o 
   1   4   1      100.06      118.34      5.79 o 
   2   4   1       79.36       92.60      3.97 o 
   3   4   1      169.52      170.31     10.56 o 
   4   4   1      530.52      474.65     57.48 o 
   5   4   1       73.44       77.98      4.56 o 
   6   4   1      112.09      114.59      6.75 o 
  -6   5   1        1.06        1.86      3.72 o 
  -5   5   1       56.04       57.48      4.91 o 
  -4   5   1       99.39      117.74      8.57 o 
  -3   5   1       17.09       16.97      5.76 o 
  -2   5   1      102.92      105.14      7.24 o 
  -1   5   1      310.41      323.92     13.02 o 
   0   5   1      189.92      201.21     11.70 o 
   1   5   1      308.29      316.44     17.69 o 
   2   5   1      101.20      100.38      6.30 o 
   3   5   1       15.30       19.07      4.39 o 
   5   5   1       55.13       57.56      6.94 o 
  -5   6   1       21.43       25.36      4.46 o 
  -4   6   1       81.35       94.08      7.67 o 
  -3   6   1      252.15      274.33      7.29 o 
  -2   6   1      150.36      147.28      4.71 o 
  -1   6   1       25.26       19.24      3.71 o 
   0   6   1      259.13      227.72      7.21 o 
   1   6   1       27.13       27.88      3.59 o 
   2   6   1      146.20      133.11      5.78 o 
   3   6   1      257.00      276.28     17.56 o 
   4   6   1       82.00       83.00      7.25 o 
   5   6   1       22.88       20.24      4.09 o 
  -4   7   1       21.19       21.08      4.95 o 
  -3   7   1        7.43        8.61      3.65 o 
  -2   7   1       61.51       65.22      4.41 o 
  -1   7   1       50.52       53.12      4.34 o 
   0   7   1       91.85       98.04      4.23 o 
   1   7   1       49.65       47.48      4.45 o 
   2   7   1       61.32       76.09      4.56 o 
   3   7   1        6.50        6.93      3.87 o 
   4   7   1       22.55       22.92      4.68 o 
  -3   8   1       60.60       63.26      5.18 o 
  -2   8   1        5.24        3.37      2.32 o 
  -1   8   1        4.88        5.54      2.88 o 
   0   8   1       10.07       13.00      3.01 o 
   1   8   1        4.60        6.02      2.98 o 
   2   8   1        4.49        3.90      2.51 o 
   3   8   1       61.76       68.10      5.12 o 
   0   0   2        1.36       10.53      0.86 o 
   1   0   2        2.93        5.88      2.20 o 
   2   0   2      335.38      311.54     10.22 o 
   3   0   2     3963.10     4132.88     35.68 o 
   4   0   2        5.25        7.68      2.75 o 
   5   0   2        0.31        5.15      3.55 o 
   6   0   2       51.85       44.62      4.30 o 
   7   0   2       37.99       42.23      6.58 o 
  -7   1   2       25.81       23.77      3.63 o 
  -6   1   2       41.84       37.87      4.05 o 
  -5   1   2       26.77       31.01      3.27 o 
  -4   1   2      392.46      426.43      6.41 o 
  -3   1   2       69.88       71.07      3.10 o 
  -2   1   2      434.02      383.20     19.56 o 
  -1   1   2     1339.34     1452.99     53.38 o 
   0   1   2     2691.97     2905.25     29.18 o 
   1   1   2     1349.44     1434.12     34.92 o 
   2   1   2      428.85      380.03     10.23 o 
   3   1   2       66.36       67.17      2.51 o 
   4   1   2      395.00      410.69     12.82 o 
   5   1   2       26.22       26.81      3.72 o 
   6   1   2       41.48       36.21      4.26 o 
   7   1   2       25.78       26.21      3.62 o 
  -7   2   2       62.32       55.35      5.27 o 
  -6   2   2       24.30       21.63      3.93 o 
  -5   2   2      147.24      120.60      4.81 o 
  -4   2   2      387.74      370.31     10.06 o 
  -3   2   2     1309.72     1308.18     14.63 o 
  -2   2   2      588.18      616.71     21.00 o 
  -1   2   2     1845.65     1859.95     35.37 o 
   0   2   2      838.34      967.60     29.71 o 
   1   2   2     1846.61     1872.67     29.98 o 
   2   2   2      592.80      561.99     28.93 o 
   3   2   2     1309.68     1269.78     23.27 o 
   4   2   2      393.33      359.87     23.21 o 
   5   2   2      147.20      125.59      8.78 o 
   6   2   2       25.62       26.99      3.44 o 
   7   2   2       63.08       66.53      5.25 o 
  -7   3   2       28.51       27.65      4.12 o 
  -6   3   2       31.08       35.85      5.94 o 
  -5   3   2      171.05      166.72     11.33 o 
  -4   3   2       27.94       28.69      5.49 o 
  -3   3   2       23.39       26.36      5.15 o 
  -2   3   2     1144.90     1171.63     20.19 o 
  -1   3   2     1767.98     1896.16     45.69 o 
   0   3   2       27.16       29.74      2.42 o 
   1   3   2     1794.65     1923.47     51.53 o 
   2   3   2     1121.65     1125.85     29.03 o 
   3   3   2       24.54       25.71      3.55 o 
   4   3   2       29.39       26.47      3.62 o 
   5   3   2      170.80      166.31      7.40 o 
   6   3   2       30.35       32.99      4.53 o 
   7   3   2       28.38       25.66      3.98 o 
  -6   4   2       35.32       38.61      3.99 o 
  -5   4   2      125.68      131.14      6.45 o 
  -4   4   2      244.72      231.69     13.18 o 
  -3   4   2      648.17      587.23     16.76 o 
  -2   4   2      530.45      574.35     16.87 o 
  -1   4   2      406.97      443.21      5.80 o 
   0   4   2        1.56        3.83      2.76 o 
   1   4   2      405.91      441.23     10.34 o 
   2   4   2      537.29      583.56     19.50 o 
   3   4   2      646.74      589.90      9.47 o 
   4   4   2      252.33      226.96     10.27 o 
   5   4   2      123.01      130.24      6.14 o 
   6   4   2       37.15       35.44      4.08 o 
  -6   5   2       16.50       18.88      4.10 o 
  -5   5   2       13.82       16.41      4.28 o 
  -4   5   2       27.91       29.42      7.05 o 
  -3   5   2       56.92       58.07      6.17 o 
  -2   5   2      294.39      301.34     11.02 o 
  -1   5   2      408.18      409.39     16.85 o 
   0   5   2      534.95      540.19     21.74 o 
   1   5   2      416.19      410.06     17.89 o 
   2   5   2      288.29      287.45     11.78 o 
   3   5   2       53.55       43.26      4.70 o 
   4   5   2       29.65       29.19      7.09 o 
   5   5   2       13.80       12.70      5.66 o 
  -5   6   2       23.74       21.80      4.40 o 
  -4   6   2       54.19       51.19      6.83 o 
  -3   6   2      293.94      325.34     16.66 o 
  -2   6   2      461.64      477.64     10.72 o 
  -1   6   2       50.69       49.22      5.30 o 
   0   6   2      210.87      202.41     10.35 o 
   1   6   2       50.17       40.55      4.74 o 
   2   6   2      464.66      480.74     20.47 o 
   3   6   2      293.54      314.15      8.30 o 
   4   6   2       57.01       56.77     10.57 o 
  -4   7   2       13.54       15.00      5.02 o 
  -3   7   2        5.91        5.60      6.26 o 
  -2   7   2       63.26       72.78      4.36 o 
  -1   7   2      242.04      251.59      7.27 o 
   0   7   2      101.97      109.07      5.54 o 
   1   7   2      244.36      258.59      6.70 o 
   2   7   2       61.18       76.68      6.81 o 
   3   7   2        4.95        3.17      2.91 o 
   4   7   2       14.20       11.88      2.63 o 
  -3   8   2      154.09      154.59      6.56 o 
  -2   8   2       67.08       60.97      3.91 o 
  -1   8   2       22.15       22.19      2.99 o 
   0   8   2       14.10       17.13      3.10 o 
   1   8   2       21.67       24.93      3.27 o 
   2   8   2       68.46       61.79      3.28 o 
   3   8   2      152.66      156.99      6.26 o 
   1   0   3     3176.19     3394.73     15.89 o 
   2   0   3       96.81      113.98      4.58 o 
   3   0   3     1283.17     1493.65     22.41 o 
   4   0   3       18.25       16.71      3.00 o 
   5   0   3       71.80       72.52      4.61 o 
   6   0   3        8.45        6.33      3.75 o 
   7   0   3        3.08        3.24      5.81 o 
  -7   1   3        7.46        0.47      3.27 o 
  -6   1   3        9.75       10.80      6.92 o 
  -5   1   3       57.21       49.79      3.63 o 
  -4   1   3     1052.26      959.32     10.38 o 
  -3   1   3      230.07      204.86      4.54 o 
  -2   1   3     1170.59     1155.76     25.43 o 
  -1   1   3     2745.45     2648.81     18.75 o 
   0   1   3        2.99        8.97      1.33 o 
   1   1   3     2744.63     2665.72     14.49 o 
   2   1   3     1174.76     1128.51     29.42 o 
   3   1   3      229.56      198.22      5.83 o 
   4   1   3     1052.42      961.19     31.02 o 
   5   1   3       56.13       54.20      4.27 o 
   6   1   3       11.48       10.99      3.89 o 
   7   1   3        7.15        2.39      3.23 o 
  -7   2   3       47.80       56.46      3.73 o 
  -6   2   3       32.45       39.43      3.92 o 
  -5   2   3       14.66        9.24      2.63 o 
  -4   2   3       33.80       32.83      2.85 o 
  -3   2   3       61.60       56.47      2.88 o 
  -2   2   3      232.76      271.83      6.93 o 
  -1   2   3      429.84      416.60     13.57 o 
   0   2   3      109.73      121.73      3.89 o 
   1   2   3      445.41      448.04     10.95 o 
   2   2   3      239.51      262.68      7.41 o 
   3   2   3       58.91       44.68      2.93 o 
   4   2   3       35.95       41.45      6.13 o 
   5   2   3       15.54        8.63      3.43 o 
   6   2   3       33.62       38.91      5.00 o 
   7   2   3       46.62       49.17      3.50 o 
  -7   3   3       20.65       17.23      3.94 o 
  -6   3   3      119.90      119.12      5.58 o 
  -5   3   3       78.55       72.67      7.10 o 
  -4   3   3      954.12      865.00     79.96 o 
  -3   3   3       14.26       21.14      5.27 o 
  -2   3   3      370.56      373.19     11.50 o 
  -1   3   3     1362.32     1455.43     27.94 o 
   0   3   3       62.06       88.64      2.86 o 
   1   3   3     1355.17     1447.92     27.84 o 
   2   3   3      381.59      387.62     17.32 o 
   3   3   3       14.07       17.20      3.41 o 
   4   3   3      950.25      861.60     22.81 o 
   5   3   3       78.21       83.02      6.81 o 
   6   3   3      122.39      128.88      8.00 o 
   7   3   3       19.66       16.81      3.78 o 
  -6   4   3        3.53        4.21      3.37 o 
  -5   4   3       23.99       29.11      7.19 o 
  -4   4   3       25.29       23.57      5.18 o 
  -3   4   3      256.16      243.60     23.72 o 
  -2   4   3      118.67      135.30      6.87 o 
  -1   4   3      681.06      723.47      9.14 o 
   0   4   3       31.42       36.17      3.23 o 
   1   4   3      691.06      713.41     17.46 o 
   2   4   3      125.54      140.82      5.55 o 
   3   4   3      253.07      236.11      5.40 o 
   4   4   3       27.19       24.40      3.58 o 
   5   4   3       24.99       30.83      4.76 o 
   6   4   3        3.86        4.41      4.91 o 
  -6   5   3       12.61       13.07      3.82 o 
  -5   5   3       20.69       25.94      4.26 o 
  -4   5   3      238.18      266.42      7.82 o 
  -3   5   3      173.65      171.28     15.42 o 
  -2   5   3      375.56      371.14     35.51 o 
  -1   5   3      330.00      342.93     11.00 o 
   0   5   3       12.01       15.43      3.84 o 
   1   5   3      329.51      342.49     17.95 o 
   2   5   3      380.24      410.56     27.58 o 
   3   5   3      173.05      170.16     20.19 o 
   5   5   3       20.37       21.97      5.85 o 
  -5   6   3        8.99        9.71      4.14 o 
  -4   6   3       45.73       47.45      7.02 o 
  -3   6   3       73.85       87.88      7.64 o 
  -2   6   3       25.08       23.50      3.16 o 
  -1   6   3      633.76      680.59     91.96 o 
   0   6   3      853.44      812.33     48.85 o 
   1   6   3      639.40      682.38     45.92 o 
   2   6   3       26.59       28.55      3.52 o 
   3   6   3       72.13       79.81      6.16 o 
   4   6   3       47.65       40.62      5.53 o 
  -4   7   3       26.98       34.42      5.49 o 
  -3   7   3      122.14      122.92      8.36 o 
  -2   7   3      164.01      152.73      6.42 o 
  -1   7   3       92.77      101.36      7.49 o 
   0   7   3       16.40       19.43      4.12 o 
   1   7   3       92.53      106.56      5.23 o 
   2   7   3      165.94      163.13     12.03 o 
   3   7   3      121.98      125.47      4.39 o 
   4   7   3       26.46       25.61      3.19 o 
  -3   8   3       75.35       69.16      5.17 o 
  -2   8   3       87.23       89.21      7.42 o 
  -1   8   3       51.49       47.77      3.91 o 
   0   8   3      184.27      181.54      6.79 o 
   1   8   3       52.25       52.83      3.56 o 
   2   8   3       87.88       99.80      3.79 o 
   3   8   3       74.91       69.86      5.40 o 
   0   0   4     1648.62     1737.48     29.64 o 
   1   0   4      901.91      837.13     16.89 o 
   2   0   4      717.40      781.33      9.04 o 
   3   0   4      752.00      687.53     11.24 o 
   4   0   4       63.76       57.42      3.56 o 
   5   0   4      376.15      324.95     10.88 o 
   6   0   4        4.26        6.34      3.76 o 
   7   0   4        6.34        8.74      6.08 o 
  -7   1   4      143.68      133.72      7.65 o 
  -6   1   4       61.90       57.89      8.93 o 
  -5   1   4      678.72      590.85     17.46 o 
  -4   1   4       73.25       69.09      3.48 o 
  -3   1   4      153.38      154.79      3.79 o 
  -2   1   4        4.73       12.14      1.99 o 
  -1   1   4      136.94      160.72      3.24 o 
   0   1   4     2743.06     2993.96     49.84 o 
   2   1   4        4.83       12.48      1.76 o 
   3   1   4      152.42      132.77      3.76 o 
   4   1   4       72.20       62.91      5.39 o 
   5   1   4      681.54      607.63     20.15 o 
   6   1   4       61.15       58.41      5.25 o 
   7   1   4      144.82      132.38      4.72 o 
  -7   2   4       14.86       14.03      3.05 o 
  -6   2   4       48.79       61.55      4.21 o 
  -5   2   4      869.53      772.23    117.89 o 
  -4   2   4      268.36      224.21      6.07 o 
  -3   2   4        7.77        8.81      2.97 o 
  -2   2   4      287.06      356.83     20.05 o 
  -1   2   4      604.26      709.98     24.74 o 
   0   2   4      808.29      800.89     17.75 o 
   1   2   4      610.60      701.63     11.38 o 
   2   2   4      285.41      359.55      4.74 o 
   3   2   4        8.98        9.67      2.96 o 
   4   2   4      271.29      242.53     10.20 o 
   5   2   4      867.06      698.77     51.41 o 
   6   2   4       48.64       56.65      5.23 o 
   7   2   4       14.14       11.64      2.95 o 
  -7   3   4      111.45       97.61      5.10 o 
  -6   3   4      110.45      110.83      7.20 o 
  -4   3   4      744.21      690.84     77.20 o 
  -3   3   4      221.49      214.61      7.77 o 
  -2   3   4       50.43       45.37      3.43 o 
  -1   3   4       27.15       28.47      2.47 o 
   0   3   4      123.23      199.27      6.04 o 
   1   3   4       29.53       33.77      2.74 o 
   2   3   4       54.48       54.69      3.28 o 
   3   3   4      214.06      201.05      6.53 o 
   4   3   4      749.42      678.74     52.19 o 
   5   3   4      434.74      480.33     10.26 o 
   6   3   4      108.41      123.01      7.93 o 
   7   3   4      113.76      112.18      5.11 o 
  -6   4   4       86.44       93.04      3.91 o 
  -5   4   4      326.48      340.23     12.32 o 
  -4   4   4      216.87      189.33     18.35 o 
  -3   4   4       11.89        6.88      4.85 o 
  -2   4   4       38.85       43.72      3.68 o 
  -1   4   4      174.34      172.05      4.94 o 
   0   4   4      667.84      672.47     16.45 o 
   1   4   4      180.89      186.12      6.34 o 
   2   4   4       34.61       42.42      3.38 o 
   3   4   4       13.77       13.32      3.16 o 
   4   4   4      217.41      196.17     15.82 o 
   5   4   4      324.61      335.09     13.56 o 
   6   4   4       86.10       78.29      6.08 o 
  -6   5   4       50.15       45.93      4.24 o 
  -5   5   4      109.90      130.15      7.57 o 
  -4   5   4      187.91      209.80      5.98 o 
  -3   5   4       42.61       47.55      6.21 o 
  -2   5   4        6.16        8.06      3.51 o 
  -1   5   4       94.46       90.75      4.12 o 
   0   5   4      266.87      267.86      8.31 o 
   1   5   4       94.80       89.37      6.60 o 
   2   5   4        6.81        7.89      4.00 o 
   3   5   4       43.08       36.14      7.92 o 
   4   5   4      188.51      189.56      9.22 o 
   5   5   4      110.43      117.95      7.92 o 
  -5   6   4       10.58        7.96      2.82 o 
  -4   6   4       73.53       80.71      7.71 o 
  -3   6   4       29.93       31.38      4.97 o 
  -2   6   4       65.66       62.17      4.41 o 
  -1   6   4       36.83       51.29      4.41 o 
   0   6   4      260.96      229.59      8.51 o 
   1   6   4       34.81       43.84      3.39 o 
   2   6   4       67.24       65.66      4.65 o 
   3   6   4       30.80       33.33      3.78 o 
   4   6   4       73.04       67.51      6.10 o 
  -4   7   4       92.37       96.06      4.77 o 
  -3   7   4       21.58       25.43      6.77 o 
  -2   7   4        1.13       -0.30      3.02 o 
  -1   7   4       41.31       39.43      3.04 o 
   0   7   4       44.77       47.90      4.62 o 
   1   7   4       41.67       43.90      4.49 o 
   2   7   4        1.05        0.09      3.63 o 
   3   7   4       21.38       28.84      3.36 o 
   4   7   4       92.91       91.60      5.15 o 
  -3   8   4       35.03       37.32      4.42 o 
  -2   8   4       20.85       21.21      2.92 o 
  -1   8   4       21.12       20.55      2.72 o 
   0   8   4       26.86       31.85      3.31 o 
   1   8   4       21.48       21.77      3.17 o 
   2   8   4       19.87       19.95      2.65 o 
   3   8   4       36.09       36.93      2.67 o 
   1   0   5     1453.88     1365.17     17.92 o 
   2   0   5     1496.91     1333.94      8.26 o 
   3   0   5       55.23       45.81      3.47 o 
   4   0   5      536.87      508.50     16.12 o 
   5   0   5      138.38      136.47      5.44 o 
   6   0   5      450.31      454.22      9.29 o 
   7   0   5        7.85        9.65      5.88 o 
  -7   1   5       16.76       18.89      3.92 o 
  -6   1   5       14.37       16.46      8.34 o 
  -5   1   5      822.20      678.71      9.71 o 
  -4   1   5       97.80      103.90      3.85 o 
  -3   1   5      170.27      178.62      5.28 o 
  -2   1   5      176.42      204.17      5.20 o 
  -1   1   5    10961.42     9869.87     63.95 o 
   0   1   5      600.96      718.91      9.90 o 
   1   1   5    10953.65    10055.26    108.09 o 
   2   1   5      177.20      180.32      4.84 o 
   3   1   5      171.86      177.30      5.73 o 
   4   1   5       98.86       94.77      5.62 o 
   5   1   5      822.02      685.91     19.41 o 
   6   1   5       14.43       18.35      4.76 o 
   7   1   5       16.90       13.82      3.27 o 
  -7   2   5       45.18       50.51      4.16 o 
  -6   2   5      487.01      490.34      7.59 o 
  -5   2   5      335.56      356.00     35.22 o 
  -4   2   5      514.59      472.60     14.07 o 
  -3   2   5      308.42      303.14      7.92 o 
  -2   2   5      170.24      166.38     10.82 o 
  -1   2   5       86.63      112.36      5.60 o 
   0   2   5       31.76       44.33      2.43 o 
   1   2   5       85.53      109.06      4.02 o 
   2   2   5      160.49      157.80      4.05 o 
   3   2   5      312.35      293.87      8.41 o 
   4   2   5      505.53      463.13     13.33 o 
   5   2   5      339.90      332.42     20.05 o 
   6   2   5      484.89      485.74     27.87 o 
   7   2   5       44.84       43.47      3.29 o 
  -7   3   5       29.64       27.67      3.89 o 
  -6   3   5       93.83       97.14      5.61 o 
  -5   3   5      556.63      530.54     14.72 o 
  -4   3   5      233.96      199.20     11.54 o 
  -3   3   5      391.48      366.25     13.37 o 
  -2   3   5     1009.48     1070.17     57.42 o 
  -1   3   5     1979.89     1999.77     42.92 o 
   0   3   5      695.34      738.11      7.19 o 
   1   3   5     1955.12     1948.69     16.91 o 
   2   3   5     1023.83     1112.30     55.52 o 
   3   3   5      386.63      370.71     12.24 o 
   4   3   5      235.21      214.86     10.20 o 
   5   3   5      556.41      558.29     16.61 o 
   6   3   5       94.21       98.31      7.41 o 
   7   3   5       29.27       33.09      3.80 o 
  -6   4   5      153.12      153.30      6.43 o 
  -4   4   5      197.80      195.70      9.99 o 
  -3   4   5      114.76      101.40     13.87 o 
  -2   4   5       74.19       78.69      4.00 o 
  -1   4   5      103.57      113.34      4.97 o 
   0   4   5      139.05      143.54      4.08 o 
   1   4   5      101.70      109.05      4.97 o 
   2   4   5       69.24       72.83      3.83 o 
   3   4   5      117.14      106.64      7.94 o 
   4   4   5      190.31      172.92      4.97 o 
   5   4   5      246.39      271.12      7.79 o 
   6   4   5      150.47      152.65      7.23 o 
  -6   5   5       32.22       27.62      3.78 o 
  -5   5   5      121.72      147.14     10.09 o 
  -4   5   5      128.21      147.31      5.36 o 
  -3   5   5       24.31       32.63      3.63 o 
  -2   5   5      215.85      210.61     22.16 o 
  -1   5   5      551.91      543.85      9.51 o 
   0   5   5      961.06     1005.19     22.94 o 
   1   5   5      547.76      551.61     16.26 o 
   2   5   5      215.69      206.64     18.51 o 
   3   5   5       23.97       29.07      3.89 o 
   4   5   5      129.04      136.50      8.58 o 
  -5   6   5       67.38       65.54      3.02 o 
  -4   6   5        3.17        8.36      6.27 o 
  -3   6   5       89.37       94.32      5.95 o 
  -2   6   5       20.17       18.06      4.58 o 
  -1   6   5       40.10       46.46      3.34 o 
   0   6   5        1.59        5.19      3.19 o 
   1   6   5       39.52       43.20      3.31 o 
   2   6   5       19.19       15.63      5.26 o 
   3   6   5       86.35       85.86      4.49 o 
   4   6   5        3.58        2.37      3.35 o 
  -4   7   5       90.16       98.44      9.32 o 
  -3   7   5        4.13        1.43      3.92 o 
  -2   7   5      106.27      107.20      4.33 o 
  -1   7   5       63.57       68.79      3.52 o 
   0   7   5      396.78      407.46     10.13 o 
   1   7   5       62.12       70.87      4.70 o 
   2   7   5      105.82      116.24      7.76 o 
   3   7   5        4.14        5.32      3.02 o 
   4   7   5       90.46       95.94      5.19 o 
  -2   8   5        1.59        0.54      4.03 o 
  -1   8   5        3.62        5.77      2.85 o 
   0   8   5       75.15       70.72      3.61 o 
   1   8   5        3.33        4.46      2.85 o 
   2   8   5        1.42        2.85      2.44 o 
   0   0   6     7135.65     7860.95    174.71 o 
   1   0   6     1647.84     1604.62     51.38 o 
   2   0   6      486.72      469.27      6.71 o 
   3   0   6      376.02      437.99      6.82 o 
   4   0   6       49.11       47.67      3.93 o 
   5   0   6      739.98      631.94     15.89 o 
   6   0   6       11.61       16.71      5.12 o 
   7   0   6        7.53       10.49      5.73 o 
  -7   1   6       55.83       57.86      6.03 o 
  -6   1   6       58.12       69.53      9.50 o 
  -5   1   6      268.95      215.52      7.74 o 
  -4   1   6      197.25      202.59      5.78 o 
  -3   1   6     1281.36     1254.39     23.78 o 
  -2   1   6      753.94      848.87     17.87 o 
  -1   1   6       46.80       49.36      1.30 o 
   0   1   6       30.77       46.15      1.78 o 
   1   1   6       48.08       53.36      1.52 o 
   2   1   6      752.64      839.42     22.34 o 
   3   1   6     1279.06     1244.44     23.24 o 
   4   1   6      197.09      190.81      6.02 o 
   5   1   6      268.77      227.34      7.73 o 
   6   1   6       59.03       60.27      5.53 o 
   7   1   6       54.60       54.55      3.65 o 
  -7   2   6        1.87        4.30      2.79 o 
  -6   2   6       33.86       35.04      4.99 o 
  -5   2   6      242.56      236.05     19.32 o 
  -4   2   6      151.30      149.13     10.27 o 
  -3   2   6      666.55      725.05     26.97 o 
  -2   2   6      501.34      532.33     30.48 o 
  -1   2   6      292.90      286.25     10.91 o 
   0   2   6      189.26      141.54      7.00 o 
   1   2   6      286.02      262.70     10.88 o 
   2   2   6      494.87      495.02     23.90 o 
   3   2   6      665.17      673.28     14.43 o 
   4   2   6      149.95      140.32      8.76 o 
   5   2   6      241.82      216.11     24.09 o 
   6   2   6       34.19       35.56      4.75 o 
   7   2   6        2.27        3.50      2.65 o 
  -7   3   6       70.38       64.29      4.17 o 
  -6   3   6       33.44       37.43      6.38 o 
  -5   3   6      506.28      483.44     13.96 o 
  -4   3   6      120.18      116.58     11.13 o 
  -3   3   6      229.21      220.05     11.67 o 
  -2   3   6      288.25      322.60     24.05 o 
  -1   3   6      891.69      974.70     28.66 o 
   0   3   6      452.01      490.70      9.77 o 
   1   3   6      905.09      984.59     12.89 o 
   2   3   6      279.43      300.77     18.41 o 
   3   3   6      225.27      197.33      7.61 o 
   4   3   6      121.90      102.14      7.92 o 
   5   3   6      504.21      528.50      8.36 o 
   6   3   6       34.01       46.90      6.41 o 
   7   3   6       68.83       64.06      4.01 o 
  -6   4   6       63.38       60.05      7.15 o 
  -5   4   6       61.99       66.36      8.20 o 
  -4   4   6      103.26      108.02      6.13 o 
  -3   4   6      219.05      209.66     27.76 o 
  -2   4   6      177.90      166.42      6.31 o 
  -1   4   6      157.85      179.95      5.47 o 
   0   4   6       16.35       14.78      3.56 o 
   1   4   6      152.42      167.69      6.22 o 
   2   4   6      173.87      164.63     11.05 o 
   3   4   6      217.92      209.94     11.83 o 
   4   4   6      100.93      105.13     17.22 o 
   5   4   6       61.17       66.44      4.70 o 
   6   4   6       62.94       60.25      5.64 o 
  -6   5   6       14.49       14.36      3.35 o 
  -5   5   6       97.06      102.53      5.47 o 
  -4   5   6      141.16      163.55      5.65 o 
  -3   5   6      282.73      288.44      8.23 o 
  -2   5   6      113.84      117.08      5.94 o 
  -1   5   6       32.72       35.94      4.42 o 
   0   5   6        1.77        4.03      4.38 o 
   1   5   6       34.02       38.61      3.88 o 
   2   5   6      113.65      116.82      9.63 o 
   3   5   6      281.46      276.65     13.55 o 
   4   5   6      139.38      140.16      8.75 o 
   5   5   6       97.34       85.76      6.33 o 
  -5   6   6       17.12       16.79      2.85 o 
  -4   6   6       71.63       76.32      4.87 o 
  -3   6   6        1.00        5.20      6.02 o 
  -2   6   6        7.64        4.03      4.60 o 
  -1   6   6      241.36      247.91     16.00 o 
   0   6   6       65.21       54.66      4.19 o 
   1   6   6      235.92      239.92     12.06 o 
   2   6   6        9.00        6.92      3.80 o 
   3   6   6        0.78        0.03      3.22 o 
   4   6   6       69.07       67.72      4.44 o 
   5   6   6       17.91       19.87      3.39 o 
  -4   7   6       99.33      113.33      3.89 o 
  -3   7   6       76.92       73.33      4.95 o 
  -2   7   6       49.30       45.01      4.68 o 
  -1   7   6       16.05       14.69      2.82 o 
   0   7   6        2.23        5.15      3.93 o 
   1   7   6       16.35       19.37      4.60 o 
   2   7   6       49.13       43.43      4.20 o 
   3   7   6       76.78       73.00      3.71 o 
   4   7   6       98.39       97.51      3.42 o 
  -2   8   6        1.43       -1.31      3.67 o 
  -1   8   6        4.59        5.07      2.67 o 
   0   8   6        0.84        0.73      2.62 o 
   1   8   6        4.17        4.37      2.66 o 
   2   8   6        1.32        1.04      2.27 o 
   1   0   7       20.19       18.58      1.33 o 
   2   0   7      476.15      430.78      5.61 o 
   3   0   7      114.77      111.60      4.29 o 
   4   0   7       97.69      100.02      4.78 o 
   5   0   7      103.42       86.02      4.55 o 
   6   0   7      162.15      161.52      6.57 o 
   7   0   7       37.83       41.01      6.03 o 
  -7   1   7       33.27       27.66      5.53 o 
  -6   1   7      145.07      164.25     11.34 o 
  -5   1   7        2.31        5.92      4.11 o 
  -4   1   7      677.98      704.72     31.04 o 
  -3   1   7      172.09      196.49      8.87 o 
  -2   1   7      312.55      366.67      5.25 o 
  -1   1   7     2838.57     2828.99     69.49 o 
   0   1   7      173.12      217.60      9.54 o 
   1   1   7     2843.29     2811.86     16.84 o 
   2   1   7      306.82      347.36      9.37 o 
   3   1   7      174.00      198.07     10.42 o 
   4   1   7      677.99      685.43     39.78 o 
   5   1   7        2.29        4.38      2.67 o 
   6   1   7      144.82      162.29      7.20 o 
   7   1   7       34.03       24.58      3.02 o 
  -7   2   7       37.99       40.00      3.07 o 
  -6   2   7        8.84        5.36      4.53 o 
  -5   2   7       68.76       66.76      7.56 o 
  -4   2   7      251.23      232.42     11.21 o 
  -3   2   7       82.10      102.95      5.41 o 
  -2   2   7      337.92      376.20      6.88 o 
  -1   2   7      294.61      280.97     17.27 o 
   0   2   7       29.25       45.00      2.53 o 
   1   2   7      282.51      268.13     12.75 o 
   2   2   7      344.20      372.34      5.16 o 
   3   2   7       78.86       92.96      7.15 o 
   4   2   7      249.89      228.50     10.34 o 
   5   2   7       67.71       67.40      7.63 o 
   6   2   7        9.76        6.93      4.44 o 
   7   2   7       39.29       39.42      2.87 o 
  -7   3   7       24.69       29.08      3.34 o 
  -6   3   7      105.46       89.77      5.17 o 
  -5   3   7       19.76       27.16      6.74 o 
  -4   3   7      474.85      386.22     14.90 o 
  -3   3   7      821.89      774.10     19.14 o 
  -2   3   7      146.13      155.22      9.93 o 
  -1   3   7       65.94       62.37      4.11 o 
   0   3   7       27.60       34.86      3.76 o 
   1   3   7       68.25       64.82      4.13 o 
   2   3   7      138.31      143.66      8.73 o 
   3   3   7      832.64      818.53     13.59 o 
   4   3   7      467.41      404.44     13.43 o 
   5   3   7       20.83       23.85      4.66 o 
   6   3   7      104.31      107.57      7.43 o 
   7   3   7       24.78       25.15      3.04 o 
  -6   4   7       13.74       11.81      3.11 o 
  -5   4   7       22.65       26.63      4.97 o 
  -4   4   7      226.69      226.69      7.91 o 
  -3   4   7       57.55       65.16     11.06 o 
  -2   4   7       40.19       45.54      4.38 o 
  -1   4   7      208.24      209.22      8.33 o 
   0   4   7      131.31      126.82      7.44 o 
   1   4   7      202.08      185.04     12.91 o 
   2   4   7       43.93       50.34      4.40 o 
   3   4   7       54.77       61.36     13.42 o 
   4   4   7      224.48      234.52     10.84 o 
   5   4   7       21.74       26.52      4.33 o 
   6   4   7       14.62       12.72      4.46 o 
  -6   5   7       75.26       63.37      3.67 o 
  -5   5   7       38.57       33.94      4.52 o 
  -4   5   7      172.98      179.85      6.83 o 
  -3   5   7       27.18       34.77      5.03 o 
  -2   5   7       76.76       76.07      7.15 o 
  -1   5   7      205.26      189.43     11.17 o 
   0   5   7      388.85      305.40     10.99 o 
   1   5   7      209.14      197.13      8.17 o 
   2   5   7       73.14       62.30      6.90 o 
   3   5   7       29.02       32.06      8.68 o 
   4   5   7      173.41      183.32      9.73 o 
   5   5   7       37.28       37.38      5.32 o 
  -5   6   7        5.66       10.19      2.25 o 
  -4   6   7       67.75       79.07      4.19 o 
  -3   6   7       76.86       81.09      5.65 o 
  -2   6   7       96.71      102.17      5.86 o 
  -1   6   7       86.35       73.37      4.15 o 
   0   6   7       42.33       34.63      3.62 o 
   1   6   7       89.76       80.34      6.61 o 
   2   6   7       92.71      101.85      6.72 o 
   3   6   7       78.33       80.61      5.87 o 
   4   6   7       66.85       66.99      8.93 o 
   5   6   7        5.22       12.78      3.30 o 
  -4   7   7       46.28       60.18      3.12 o 
  -3   7   7       14.24       15.99      3.83 o 
  -2   7   7       53.83       56.31      4.65 o 
  -1   7   7       31.36       32.50      2.94 o 
   0   7   7      156.77      149.32      5.68 o 
   1   7   7       32.69       37.53      4.41 o 
   2   7   7       52.62       52.56      4.29 o 
   3   7   7       14.34       16.04      2.87 o 
   4   7   7       46.82       55.64      2.85 o 
  -2   8   7       18.80       23.08      3.80 o 
  -1   8   7        9.52       14.96      2.56 o 
   0   8   7       17.73       24.98      4.43 o 
   1   8   7        9.07       11.62      2.66 o 
   2   8   7       18.76       20.48      2.31 o 
   0   0   8       93.50      109.60      2.50 o 
   1   0   8       90.99      107.97      3.61 o 
   2   0   8      739.23      850.69      7.86 o 
   3   0   8      224.02      221.82      6.50 o 
   4   0   8      881.05      801.85     23.10 o 
   5   0   8      117.86      106.52      6.11 o 
   6   0   8        4.84        2.11      5.10 o 
   7   0   8       32.50       37.02      5.65 o 
  -7   1   8        1.28       -0.19      4.63 o 
  -6   1   8       38.73       31.46      9.25 o 
  -5   1   8       49.08       42.68      4.95 o 
  -4   1   8      122.18      125.86      8.52 o 
  -3   1   8       49.32       49.86      4.07 o 
  -2   1   8      170.16      174.39      4.21 o 
  -1   1   8      540.76      593.18     17.12 o 
   0   1   8     2368.65     2210.38     12.23 o 
   1   1   8      534.88      582.07      9.36 o 
   2   1   8      177.92      185.01      5.83 o 
   3   1   8       48.21       44.15      3.34 o 
   4   1   8      122.77      120.38      9.81 o 
   5   1   8       48.83       53.13      4.98 o 
   6   1   8       38.87       44.42      5.12 o 
   7   1   8        1.35        0.87      2.56 o 
  -7   2   8       60.33       56.42      2.98 o 
  -6   2   8       18.69       17.83      4.48 o 
  -5   2   8      229.01      220.38     10.53 o 
  -4   2   8       35.40       41.96      9.31 o 
  -3   2   8      170.67      168.15      5.36 o 
  -2   2   8      295.01      338.72      6.72 o 
  -1   2   8      234.32      267.10     17.21 o 
   0   2   8     1341.96     1337.15     15.45 o 
   1   2   8      238.65      280.34      8.31 o 
   2   2   8      289.87      309.91      6.50 o 
   3   2   8      176.35      159.45      8.47 o 
   4   2   8       33.59       31.46      5.87 o 
   5   2   8      230.92      242.62     14.25 o 
   6   2   8       17.57       15.19      4.44 o 
   7   2   8       62.51       58.45      4.05 o 
  -6   3   8       32.96       32.33      3.51 o 
  -5   3   8       45.51       47.12      7.51 o 
  -4   3   8      159.38      132.25     10.93 o 
  -3   3   8       89.22       87.51      6.20 o 
  -2   3   8      150.73      153.14     10.75 o 
  -1   3   8      152.38      158.95      6.37 o 
   0   3   8      482.74      458.94      7.40 o 
   1   3   8      158.42      157.12      7.28 o 
   2   3   8      149.38      144.75      7.03 o 
   3   3   8       91.70       87.15      7.97 o 
   4   3   8      159.70      132.41      9.24 o 
   5   3   8       44.21       45.63      5.08 o 
   6   3   8       32.71       31.16      5.80 o 
  -6   4   8       17.54       18.03      2.90 o 
  -5   4   8      190.94      192.98     10.23 o 
  -4   4   8       14.17       24.84      5.43 o 
  -3   4   8      261.68      232.11     24.83 o 
  -2   4   8       78.66       84.77     11.67 o 
  -1   4   8       92.83      104.59      7.30 o 
   0   4   8      351.78      324.73     12.28 o 
   1   4   8       95.89      100.49     13.01 o 
   2   4   8       75.26       78.53      9.50 o 
   3   4   8      267.22      240.49     21.51 o 
   4   4   8       13.18       12.09      4.13 o 
   5   4   8      190.45      205.55      7.55 o 
   6   4   8       16.60       19.56      4.23 o 
  -5   5   8       45.21       56.03      4.90 o 
  -4   5   8       59.46       70.62      4.57 o 
  -3   5   8       12.05        8.11      4.49 o 
  -2   5   8      165.22      154.20     10.93 o 
  -1   5   8      150.70      147.95     16.47 o 
   0   5   8      362.53      336.53     19.63 o 
   1   5   8      145.69      133.56      8.55 o 
   2   5   8      172.30      148.51      6.53 o 
   3   5   8       12.08       10.72      6.83 o 
   4   5   8       58.35       74.12      7.74 o 
   5   5   8       45.11       47.48      5.50 o 
  -5   6   8       70.80       72.34      3.25 o 
  -4   6   8       64.44       80.03      4.11 o 
  -3   6   8      311.18      338.68      7.63 o 
  -2   6   8       61.43       63.43      5.25 o 
  -1   6   8        6.57       12.58      4.07 o 
   0   6   8       10.60        8.64      3.87 o 
   1   6   8        6.11        6.27      3.99 o 
   2   6   8       59.66       55.76      5.77 o 
   4   6   8       61.90       66.31      4.43 o 
   5   6   8       71.18       68.88      4.03 o 
  -4   7   8       34.32       34.50      3.31 o 
  -3   7   8       20.88       22.25      3.81 o 
  -2   7   8       54.16       49.68      4.56 o 
  -1   7   8       98.70       93.08      4.16 o 
   0   7   8       74.34       78.46      4.89 o 
   1   7   8       96.45       93.73      4.96 o 
   2   7   8       56.34       53.04      4.09 o 
   3   7   8       21.36       24.20      2.81 o 
   4   7   8       33.90       40.03      4.03 o 
  -1   8   8       19.57       16.15      3.57 o 
   0   8   8        0.29        0.64      2.71 o 
   1   8   8       19.82       14.30      2.48 o 
   2   8   8       10.22        6.51      1.91 o 
   1   0   9     2448.83     2505.79     12.48 o 
   2   0   9      291.32      314.49      7.09 o 
   3   0   9      285.14      340.22      7.59 o 
   4   0   9      406.15      378.10      9.00 o 
   5   0   9       42.21       42.04      3.34 o 
   6   0   9      225.53      233.09      8.67 o 
   7   0   9       28.00       22.37      4.90 o 
  -7   1   9       72.08       80.24      5.54 o 
  -4   1   9      571.68      566.45     75.20 o 
  -3   1   9      143.18      131.00      7.54 o 
  -2   1   9      700.49      720.04      9.64 o 
  -1   1   9      692.91      676.70      9.56 o 
   0   1   9       65.50       62.62      3.95 o 
   1   1   9      693.87      671.03     13.22 o 
   2   1   9      700.34      706.59     29.17 o 
   3   1   9      147.05      126.69      5.46 o 
   4   1   9      573.04      534.89     32.90 o 
   5   1   9      123.73      119.73      8.63 o 
   6   1   9       37.45       39.05      6.24 o 
   7   1   9       72.76       71.93      7.54 o 
  -7   2   9       51.90       49.35      3.64 o 
  -6   2   9      106.65      108.66     11.63 o 
  -5   2   9        2.53        6.65      6.10 o 
  -4   2   9      232.86      180.52     10.03 o 
  -3   2   9       10.73       14.77      3.49 o 
  -2   2   9      267.62      244.11      6.27 o 
  -1   2   9      440.26      419.39     20.87 o 
   0   2   9       69.93       77.18      3.51 o 
   1   2   9      444.52      410.19     15.32 o 
   2   2   9      267.49      231.28      4.42 o 
   3   2   9        9.56       14.18      5.99 o 
   4   2   9      234.52      215.89     10.35 o 
   5   2   9        2.12        2.79      4.31 o 
   6   2   9      109.79      112.74      5.75 o 
   7   2   9       50.68       44.93      3.40 o 
  -6   3   9       55.52       54.77      6.28 o 
  -5   3   9      122.46      131.34      9.49 o 
  -4   3   9      334.29      339.51     28.53 o 
  -3   3   9      146.05      132.64      8.94 o 
  -2   3   9      112.08      115.68      6.13 o 
  -1   3   9      696.88      688.96     17.36 o 
   0   3   9      488.48      440.64      7.52 o 
   1   3   9      691.89      618.34     30.30 o 
   2   3   9      116.94      112.79      8.22 o 
   3   3   9      152.63      145.72      9.38 o 
   4   3   9      332.57      327.04      7.34 o 
   5   3   9      123.34      140.67      6.44 o 
   6   3   9       56.29       53.06      5.87 o 
  -6   4   9       95.91       96.48      6.06 o 
  -5   4   9       20.14       25.94      4.91 o 
  -4   4   9      146.68      152.61      7.40 o 
  -3   4   9       72.16       71.32      9.96 o 
  -2   4   9      201.54      205.88     14.43 o 
  -1   4   9      169.53      182.07     23.55 o 
   0   4   9       94.75       78.12     12.21 o 
   1   4   9      171.64      153.58      6.22 o 
   2   4   9      203.92      173.28     11.92 o 
   3   4   9       70.14       71.56      7.09 o 
   4   4   9      148.30      163.37      6.62 o 
   5   4   9       19.54       25.39      4.27 o 
   6   4   9       98.13      100.49      5.20 o 
  -5   5   9       48.14       53.06      4.62 o 
  -4   5   9       81.18       88.01      6.21 o 
  -3   5   9      115.09      115.51      7.81 o 
  -2   5   9      142.88      137.90      8.37 o 
  -1   5   9       38.74       38.56     12.96 o 
   0   5   9       26.12       34.55      6.02 o 
   1   5   9       41.59       39.11      4.65 o 
   2   5   9      142.25      121.02      4.43 o 
   3   5   9      118.77      118.64      9.68 o 
   4   5   9       81.84       85.32      8.14 o 
   5   5   9       48.55       45.99      5.58 o 
  -5   6   9       91.89       90.11      4.14 o 
  -4   6   9       94.75      103.32      4.26 o 
  -3   6   9       25.00       31.24      3.99 o 
  -2   6   9       26.97       31.92      7.27 o 
  -1   6   9      110.36      112.10     13.31 o 
   0   6   9      265.38      257.23     34.28 o 
   1   6   9      113.52      104.37      8.13 o 
   2   6   9       26.27       24.25      3.99 o 
   3   6   9       23.36       25.00      7.67 o 
   4   6   9       97.10       99.98      4.86 o 
  -3   7   9       44.49       42.34      3.79 o 
  -2   7   9       27.34       27.23      3.14 o 
  -1   7   9       13.36       12.08      4.68 o 
   0   7   9        3.30        4.14      4.06 o 
   1   7   9       14.43       13.23      3.78 o 
   2   7   9       27.05       26.85      3.55 o 
   3   7   9       45.61       45.49      3.92 o 
  -1   8   9        6.42        7.85      3.23 o 
   0   8   9       27.79       22.88      3.36 o 
   1   8   9        6.29        6.21      2.12 o 
   0   0  10     7476.68     7706.73     41.20 o 
   1   0  10     1978.68     2180.93     12.39 o 
   2   0  10      716.66      673.65      8.97 o 
   3   0  10      450.71      388.99      8.15 o 
   4   0  10      815.75      735.44     12.02 o 
   5   0  10       44.19       56.24      7.12 o 
   6   0  10       59.97       63.73      6.02 o 
   7   0  10        0.04        0.45      4.15 o 
  -7   1  10       98.49      103.78      5.23 o 
  -4   1  10      145.68      139.79     14.43 o 
  -3   1  10      258.36      242.75     15.26 o 
  -2   1  10       16.70       12.65      4.12 o 
  -1   1  10       83.91       90.50      3.82 o 
   0   1  10     2407.53     2633.08     13.29 o 
   1   1  10       83.10       94.26      3.65 o 
   2   1  10       16.11       17.70      4.56 o 
   3   1  10      258.42      237.55     12.19 o 
   4   1  10      143.64      136.85     16.88 o 
   5   1  10      536.08      575.54     14.58 o 
   6   1  10       16.70       15.04      5.19 o 
   7   1  10       98.57      112.00      5.18 o 
  -6   2  10       64.55       74.19     10.27 o 
  -5   2  10       44.08       49.35      7.25 o 
  -4   2  10      359.95      294.95     11.44 o 
  -3   2  10       60.05       76.51      9.25 o 
  -2   2  10      369.89      360.20     17.35 o 
  -1   2  10      563.57      573.28     20.13 o 
   0   2  10     6738.04     6379.11     26.58 o 
   1   2  10      561.30      545.21     17.91 o 
   2   2  10      373.27      331.29      8.72 o 
   3   2  10       59.45       59.13      6.96 o 
   4   2  10      362.90      356.74     12.66 o 
   5   2  10       44.81       48.18      5.34 o 
   6   2  10       64.31       64.31      4.91 o 
  -6   3  10       46.53       38.02      5.40 o 
  -4   3  10      111.38      116.83      8.10 o 
  -3   3  10      194.52      153.64     12.11 o 
  -2   3  10      147.25      158.18     11.78 o 
  -1   3  10      254.34      241.86     14.48 o 
   0   3  10       25.21       32.15      3.90 o 
   1   3  10      256.52      244.89      6.29 o 
   2   3  10      146.86      129.43      9.42 o 
   3   3  10      191.82      167.20      9.59 o 
   4   3  10      112.48      116.22      4.99 o 
   5   3  10      136.38      153.35      7.00 o 
   6   3  10       46.75       48.41      5.58 o 
  -6   4  10       25.76       22.07      3.03 o 
  -5   4  10       63.01       68.82      8.17 o 
  -4   4  10      134.16      153.67      7.40 o 
  -3   4  10       83.42       86.61      8.11 o 
  -2   4  10       94.20       88.61     14.68 o 
  -1   4  10      707.37      668.90     33.20 o 
   0   4  10     1915.58     1744.37     89.24 o 
   1   4  10      706.68      662.93     35.11 o 
   2   4  10       96.15       87.81      6.63 o 
   3   4  10       83.20       79.65      5.75 o 
   4   4  10      135.72      145.17      6.44 o 
   5   4  10       63.98       73.89      4.83 o 
   6   4  10       25.54       24.96      3.56 o 
  -5   5  10       56.38       54.63      6.53 o 
  -4   5  10       83.60       84.26      6.09 o 
  -3   5  10       18.90       24.36      4.57 o 
  -2   5  10       49.31       49.64      5.04 o 
  -1   5  10       64.64       57.96      6.80 o 
   0   5  10      311.47      251.74     10.51 o 
   1   5  10       63.52       59.89     10.01 o 
   2   5  10       49.87       45.03      3.43 o 
   3   5  10       20.69       26.90      7.60 o 
   4   5  10       81.83       83.97      8.05 o 
   5   5  10       58.84       61.85      5.62 o 
  -4   6  10       42.08       44.32      3.33 o 
  -3   6  10      106.80      120.63      7.85 o 
  -2   6  10      114.59      124.21     18.15 o 
  -1   6  10      320.03      273.48     10.36 o 
   0   6  10      191.49      171.29     14.27 o 
   1   6  10      316.43      292.72      7.87 o 
   2   6  10      119.35      114.07      7.74 o 
   3   6  10      106.19      123.69      9.61 o 
   4   6  10       42.29       47.86      5.44 o 
  -3   7  10        0.49        0.98      2.86 o 
  -2   7  10       15.92       12.21      2.77 o 
  -1   7  10       52.71       55.80      5.78 o 
   0   7  10       51.13       45.54      4.62 o 
   1   7  10       52.07       52.60      4.11 o 
   2   7  10       16.32       16.60      3.18 o 
   3   7  10        0.64        2.96      3.01 o 
   0   8  10       25.17       24.12      3.83 o 
   1   8  10      131.52       97.09      4.71 o 
   1   0  11        1.45        3.15      2.68 o 
   2   0  11       43.28       40.34      4.58 o 
   3   0  11     1002.02     1029.99     95.54 o 
   4   0  11     1107.44     1073.30    181.09 o 
   5   0  11        0.39        1.89      5.39 o 
   6   0  11      120.17      132.00      6.69 o 
   7   0  11       37.25       37.91      4.07 o 
  -4   1  11      668.54      569.78     15.34 o 
  -3   1  11       12.26       11.75      4.60 o 
  -2   1  11      108.01      104.19      5.82 o 
  -1   1  11      181.51      149.72      4.51 o 
   0   1  11        0.83        4.42      2.66 o 
   1   1  11      180.38      160.64      4.30 o 
   2   1  11      106.56      105.88      5.41 o 
   3   1  11       11.57       10.11      3.13 o 
   4   1  11      670.99      548.52     16.07 o 
   5   1  11       14.34       10.43      6.29 o 
   6   1  11       25.66       28.19      5.46 o 
  -6   2  11       83.96       97.74      8.38 o 
  -5   2  11       57.08       54.10      7.05 o 
  -4   2  11      749.41      883.72     20.66 o 
  -3   2  11      136.35      137.36      9.36 o 
  -2   2  11       22.84       15.43      3.64 o 
  -1   2  11      531.62      538.93     11.70 o 
   0   2  11      253.37      260.53      5.28 o 
   1   2  11      529.95      531.36     12.70 o 
   2   2  11       22.89       18.87      3.47 o 
   3   2  11      137.46      134.44      8.59 o 
   4   2  11      747.50      728.36     34.80 o 
   5   2  11       58.64       70.03      5.60 o 
   6   2  11       83.14       78.07      4.72 o 
  -6   3  11        9.24        2.12      4.17 o 
  -5   3  11       24.05       30.54      6.89 o 
  -4   3  11      152.07      164.65     10.12 o 
  -3   3  11      112.29       91.42      7.35 o 
  -2   3  11      203.12      193.24     11.05 o 
  -1   3  11      353.79      324.26     23.55 o 
   0   3  11        5.20       13.15      5.17 o 
   1   3  11      343.72      331.86     12.44 o 
   2   3  11      208.81      184.13     16.16 o 
   3   3  11      107.31       96.02      8.15 o 
   4   3  11      155.01      163.91     11.59 o 
   5   3  11       23.39       26.44      4.72 o 
   6   3  11        9.56        8.34      4.36 o 
  -6   4  11       28.83       27.56      3.72 o 
  -5   4  11       68.23       73.55      7.79 o 
  -4   4  11      265.71      292.79      8.73 o 
  -3   4  11      124.55      143.06      9.57 o 
  -2   4  11       42.27       40.33      7.73 o 
  -1   4  11      129.34      112.45      9.06 o 
   0   4  11      351.40      294.50     11.08 o 
   1   4  11      127.96      117.09      7.94 o 
   2   4  11       43.44       47.23      9.84 o 
   3   4  11      125.72      126.62      9.64 o 
   4   4  11      264.66      274.31      7.88 o 
   5   4  11       69.18       67.14      4.93 o 
  -5   5  11       74.67       81.71      6.65 o 
  -4   5  11       37.34       41.22      4.49 o 
  -3   5  11       26.93       29.76      4.77 o 
  -2   5  11       44.87       49.71      7.13 o 
  -1   5  11      152.55      129.27      7.08 o 
   0   5  11       51.13       47.53      5.53 o 
   1   5  11      153.42      128.66      8.38 o 
   2   5  11       41.69       50.56      5.61 o 
   3   5  11       26.61       35.04      7.93 o 
   4   5  11       39.02       46.39      7.30 o 
   5   5  11       74.11       85.69      5.93 o 
  -4   6  11      111.17      117.35      3.78 o 
  -3   6  11      129.74      146.89      5.92 o 
  -2   6  11       28.55       30.67      4.49 o 
  -1   6  11        0.81       -5.53      5.53 o 
   0   6  11        5.20        1.82      5.17 o 
   1   6  11        1.08        1.45      3.86 o 
   2   6  11       29.04       29.18      3.31 o 
   3   6  11      128.54      144.47      9.73 o 
   4   6  11      113.22      126.72      6.86 o 
  -3   7  11        5.24        5.07      2.61 o 
  -2   7  11       46.06       42.52      2.89 o 
  -1   7  11       37.44       36.54      5.11 o 
   0   7  11       43.56       41.10      4.06 o 
   1   7  11       37.95       39.24      3.69 o 
   2   7  11       44.41       49.66      3.28 o 
   3   7  11        5.62        4.50      2.87 o 
   0   0  12      384.64      348.09     10.40 o 
   1   0  12      228.23      241.02      6.46 o 
   2   0  12      493.28      534.55     10.08 o 
   3   0  12      679.13      697.40    105.88 o 
   4   0  12       23.00       23.67      7.13 o 
   5   0  12      225.14      257.26     10.15 o 
   6   0  12        1.85        1.61      3.98 o 
  -2   1  12       44.28       46.23      5.86 o 
  -1   1  12      112.34      122.81      5.47 o 
   0   1  12      232.69      226.20      5.31 o 
   1   1  12      114.10      121.41      4.10 o 
   2   1  12       45.52       37.23      3.82 o 
   3   1  12      357.10      338.96      8.37 o 
   4   1  12      113.67       95.96      4.50 o 
   5   1  12        5.16       -1.28      6.25 o 
   6   1  12        4.92        4.40      4.53 o 
  -6   2  12        2.02        7.76      6.21 o 
  -5   2  12       19.33       18.48      6.05 o 
  -2   2  12      601.44      639.45     24.40 o 
  -1   2  12       73.81       66.04      6.80 o 
   0   2  12       41.48       39.85      3.39 o 
   1   2  12       74.57       70.07      4.59 o 
   2   2  12      600.43      605.66     27.46 o 
   3   2  12     1041.17      944.68     13.19 o 
   4   2  12       26.22       27.42      3.12 o 
   5   2  12       19.27       17.96      6.92 o 
   6   2  12        2.17        6.03      3.48 o 
  -6   3  12        7.11        5.14      3.67 o 
  -5   3  12       74.69       71.30      7.30 o 
  -4   3  12      235.58      244.26     11.84 o 
  -3   3  12      283.24      235.42     11.38 o 
  -2   3  12       81.24       91.47      7.98 o 
  -1   3  12      260.78      265.74      9.41 o 
   0   3  12     1783.24     1599.18     32.07 o 
   1   3  12      268.90      261.63     17.05 o 
   2   3  12       79.47       72.53      9.43 o 
   3   3  12      275.26      226.10     10.99 o 
   4   3  12      238.45      241.64      7.92 o 
   5   3  12       71.97       74.84      5.34 o 
   6   3  12        6.70        8.24      3.86 o 
  -5   4  12        6.63        8.57      5.97 o 
  -4   4  12       70.65       76.81      6.29 o 
  -3   4  12      415.28      391.40     13.22 o 
  -2   4  12      482.51      449.30     35.53 o 
  -1   4  12       71.67       76.38      7.54 o 
   0   4  12       97.16       84.50      7.21 o 
   1   4  12       71.73       65.74     12.17 o 
   2   4  12      482.56      455.68     13.07 o 
   3   4  12      417.55      415.40     14.26 o 
   4   4  12       70.79       79.78      7.58 o 
   5   4  12        5.71        6.69      3.61 o 
  -5   5  12       19.29       14.71      2.50 o 
  -4   5  12        4.43        4.73      3.13 o 
  -3   5  12      112.22      119.72      6.96 o 
  -2   5  12      166.98      169.01      9.45 o 
  -1   5  12       58.23       47.16      6.72 o 
   0   5  12      262.57      214.01      9.31 o 
   1   5  12       60.04       49.58      7.31 o 
   2   5  12      167.87      169.22      8.79 o 
   3   5  12      107.42      115.23      9.95 o 
   4   5  12        5.02        1.08      6.65 o 
   5   5  12       18.22       23.36      4.58 o 
  -4   6  12       63.26       51.40      3.36 o 
  -3   6  12       60.77       66.71      4.05 o 
  -2   6  12      107.25      113.37      7.15 o 
  -1   6  12      126.56      122.96      7.41 o 
   0   6  12      104.41       91.58      7.35 o 
   1   6  12      124.49      120.92      8.24 o 
   2   6  12      108.92      107.89      4.00 o 
   3   6  12       61.54       64.89      8.48 o 
   4   6  12       63.03       71.31      3.86 o 
  -3   7  12       19.31       19.84      3.31 o 
  -2   7  12       76.79       72.62      4.14 o 
  -1   7  12       89.98       85.19      5.82 o 
   0   7  12       58.96       65.91      6.76 o 
   1   7  12       90.70       90.55      4.48 o 
   2   7  12       76.79       74.65      6.05 o 
   3   7  12       17.96       21.36      3.45 o 
   1   0  13      331.52      363.26      7.71 o 
   2   0  13      246.90      258.56      8.88 o 
   3   0  13       29.48       44.21      5.10 o 
   4   0  13       15.08       19.41      3.69 o 
   5   0  13      101.52      115.84      7.66 o 
   6   0  13       38.25       33.63      4.45 o 
  -3   1  13       96.82      113.21      6.34 o 
  -2   1  13       19.58       22.12      4.13 o 
  -1   1  13        1.21        5.26      3.75 o 
   0   1  13       40.31       34.28      3.57 o 
   1   1  13        0.99        3.82      3.46 o 
   2   1  13       19.60       16.07      3.55 o 
   3   1  13       95.45       89.07      8.29 o 
   4   1  13      191.60      178.54      9.92 o 
   5   1  13       45.52       59.29      7.21 o 
   6   1  13       70.42       67.25      5.32 o 
  -6   2  13        0.73        6.45      5.35 o 
  -3   2  13       26.61       28.67      7.21 o 
  -2   2  13       23.79       18.97      4.02 o 
  -1   2  13      895.18      868.96     15.22 o 
   0   2  13       18.99       16.27      5.67 o 
   1   2  13      899.70      882.66     15.06 o 
   2   2  13       25.52       20.62      3.68 o 
   3   2  13       24.07       16.41      4.29 o 
   4   2  13        2.86        6.30      4.84 o 
   5   2  13       44.67       54.23      7.26 o 
   6   2  13        0.63        0.14      2.99 o 
  -6   3  13       22.77       24.04      3.57 o 
  -5   3  13       13.42       19.61      6.12 o 
  -3   3  13       27.62       28.03      4.04 o 
  -2   3  13      359.24      290.32     11.53 o 
  -1   3  13      245.81      235.33     19.08 o 
   0   3  13       10.93       15.81      5.23 o 
   1   3  13      244.33      228.52      8.20 o 
   2   3  13      359.48      320.29      9.89 o 
   3   3  13       28.05       31.68      3.82 o 
   4   3  13      123.98      137.27      6.63 o 
   5   3  13       12.13       15.75      4.38 o 
   6   3  13       23.56       19.61      3.70 o 
  -5   4  13       27.54       31.35      5.96 o 
  -4   4  13        2.09        6.21      7.62 o 
  -3   4  13       34.09       35.22      7.34 o 
  -2   4  13        9.98        9.53      4.54 o 
  -1   4  13      636.04      563.43     28.84 o 
   0   4  13      108.27       88.24      7.29 o 
   1   4  13      641.96      602.44     13.35 o 
   2   4  13       11.02        5.90      3.55 o 
   3   4  13       31.11       31.51      7.96 o 
   4   4  13        2.01        6.52      4.43 o 
   5   4  13       27.86       34.33      3.75 o 
  -5   5  13       51.02       48.86      4.52 o 
  -4   5  13       93.83      103.61      5.50 o 
  -3   5  13       91.05       95.91      5.46 o 
  -2   5  13      107.04      107.47      8.01 o 
  -1   5  13       39.42       43.64      6.35 o 
   0   5  13       69.56       74.33      7.33 o 
   1   5  13       38.44       31.56      7.54 o 
   2   5  13      109.17      103.53      6.60 o 
   3   5  13       87.99       84.72      9.39 o 
   4   5  13       94.66      108.49      8.22 o 
  -4   6  13       17.69       15.62      4.20 o 
  -3   6  13       40.75       48.18      3.50 o 
  -2   6  13       54.45       54.54      4.51 o 
  -1   6  13      252.74      223.62      9.00 o 
   0   6  13       62.43       42.12      6.19 o 
   1   6  13      257.92      223.11      9.67 o 
   2   6  13       52.43       46.41      3.91 o 
   3   6  13       40.68       43.85      4.40 o 
   4   6  13       17.59       21.81      2.89 o 
  -2   7  13       81.73       66.86      3.90 o 
  -1   7  13       20.84       24.57      3.65 o 
   0   7  13        4.67       10.10      5.06 o 
   1   7  13       20.27       16.65      2.91 o 
   2   7  13       82.99       68.43      3.56 o 
   0   0  14      166.88      161.36      8.81 o 
   1   0  14        0.05        0.63      6.12 o 
   2   0  14        8.63        7.30      4.18 o 
   3   0  14        1.05        0.24      4.51 o 
   4   0  14      101.39      102.61      8.24 o 
   5   0  14      496.50      496.29     12.32 o 
   6   0  14       32.29       38.46      4.54 o 
  -6   1  14       18.54       19.38      3.62 o 
  -3   1  14      132.80      110.69      9.09 o 
  -2   1  14        6.28        6.42      3.71 o 
  -1   1  14       29.93       19.63      6.90 o 
   0   1  14      793.43      793.34      9.41 o 
   1   1  14       29.31       27.16      6.67 o 
   2   1  14        6.12        6.29      5.34 o 
   3   1  14      130.47      120.99      8.59 o 
   4   1  14      310.79      312.92     11.67 o 
   5   1  14      244.03      259.66     10.14 o 
   6   1  14       18.22       17.59      4.24 o 
  -6   2  14       12.39        9.64      2.92 o 
  -3   2  14        8.88       11.44      4.53 o 
  -2   2  14        3.06       12.66      3.90 o 
  -1   2  14       50.29       49.99      5.51 o 
   0   2  14     1373.49     1198.40     56.96 o 
   1   2  14       50.39       54.48      4.34 o 
   2   2  14        1.94        4.82      3.42 o 
   3   2  14        7.09        7.73      2.86 o 
   4   2  14       43.96       48.57      5.58 o 
   5   2  14      297.01      316.57     10.93 o 
   6   2  14       12.79       11.56      2.76 o 
  -5   3  14       41.86       40.27      5.82 o 
  -3   3  14      342.53      343.44     12.79 o 
  -2   3  14      110.42      109.08      9.10 o 
  -1   3  14      399.30      361.75     24.49 o 
   0   3  14      450.14      399.25     14.95 o 
   1   3  14      403.45      391.23     19.45 o 
   2   3  14      103.76       85.48      6.69 o 
   3   3  14      341.04      318.95     14.59 o 
   4   3  14       98.16       98.62      6.10 o 
   5   3  14       41.18       36.70      5.95 o 
  -5   4  14      140.35      132.52      6.57 o 
  -4   4  14       61.01       62.54      8.48 o 
  -3   4  14        4.77        4.31      6.40 o 
  -2   4  14        5.71        3.65      5.86 o 
  -1   4  14       90.50       75.78      5.43 o 
   0   4  14      605.21      497.87     16.58 o 
   1   4  14       90.50       75.11      7.98 o 
   2   4  14        4.46        2.06      5.10 o 
   3   4  14        3.68        0.95      7.43 o 
   4   4  14       63.20       59.35      5.03 o 
   5   4  14      138.19      127.70      5.61 o 
  -4   5  14       86.36       92.53      7.49 o 
  -3   5  14      115.05      117.52      5.88 o 
  -2   5  14       23.82       24.68      6.21 o 
  -1   5  14       29.25       28.75      6.19 o 
   0   5  14       28.64       19.87      6.52 o 
   1   5  14       30.16       27.10      6.95 o 
   2   5  14       21.79       19.76      4.95 o 
   3   5  14      113.59      111.99      5.72 o 
   4   5  14       86.48      114.29      7.98 o 
  -3   6  14       14.76       19.05      3.51 o 
  -2   6  14       25.25       20.34      3.76 o 
  -1   6  14       14.35        7.06      4.09 o 
   0   6  14       41.19       32.71      5.90 o 
   1   6  14       14.36       10.41      3.69 o 
   2   6  14       23.47       22.97      3.38 o 
   3   6  14       15.83       20.58      3.68 o 
  -2   7  14       22.54       19.84      3.36 o 
  -1   7  14        2.14        1.55      2.47 o 
   0   7  14        0.35        0.16      4.04 o 
   1   7  14        2.78        2.99      3.29 o 
   1   0  15      274.60      289.22     11.70 o 
   2   0  15        2.46        3.03      6.70 o 
   3   0  15       34.35       33.69      4.76 o 
   4   0  15      544.94      580.00     14.33 o 
   5   0  15       80.84       61.36      6.29 o 
   6   0  15       91.23      101.24      4.85 o 
  -6   1  15       33.13       34.20      3.33 o 
  -3   1  15      455.39      418.84     11.69 o 
  -2   1  15       38.59       36.67      4.78 o 
  -1   1  15     2030.32     2005.28     27.50 o 
   0   1  15      180.71      166.80      5.28 o 
   1   1  15     2027.56     1914.85     26.84 o 
   2   1  15       39.37       37.10      5.92 o 
   3   1  15      456.46      461.93      6.80 o 
   4   1  15       22.11       23.03      4.33 o 
   5   1  15      140.40      145.02      5.83 o 
   6   1  15       33.50       28.81      2.96 o 
  -6   2  15       12.62       11.86      3.20 o 
  -2   2  15      466.49      407.46     12.27 o 
  -1   2  15      142.34      131.93     10.84 o 
   0   2  15        5.05        4.91      5.63 o 
   1   2  15      141.44      142.42      5.12 o 
   2   2  15      462.52      426.94      7.88 o 
   3   2  15       76.36       73.99      5.82 o 
   4   2  15      273.50      300.00      9.94 o 
   5   2  15       73.31       74.30      6.88 o 
   6   2  15       11.44        8.53      2.94 o 
  -5   3  15       20.08       24.99      3.45 o 
  -4   3  15       26.29       32.09      5.89 o 
  -3   3  15        8.53       11.76      5.58 o 
  -1   3  15     1588.67     1455.68     98.61 o 
   0   3  15     1445.83     1309.39     71.83 o 
   1   3  15     1582.73     1480.87    182.09 o 
   2   3  15      204.20      222.00      8.56 o 
   3   3  15        9.96       13.10      4.80 o 
   4   3  15       27.03       37.51      5.12 o 
   5   3  15       19.99       15.54      5.04 o 
  -5   4  15       34.00       28.23      4.03 o 
  -4   4  15       87.94       88.72      8.23 o 
  -2   4  15      234.66      237.38     10.23 o 
  -1   4  15      113.19      110.48      8.44 o 
   0   4  15        0.61        7.84      6.35 o 
   1   4  15      111.83      112.67      8.44 o 
   2   4  15      231.58      207.19     10.26 o 
   3   4  15       93.38       97.01      6.55 o 
   4   4  15       86.12       84.13      4.98 o 
   5   4  15       35.58       35.67      3.47 o 
  -4   5  15       70.40       58.91      6.18 o 
  -3   5  15       16.62       17.75      5.20 o 
  -1   5  15      120.65       98.66      7.10 o 
   0   5  15      639.99      569.96     14.22 o 
   1   5  15      117.71      105.96      8.46 o 
   2   5  15      163.78      167.39      8.83 o 
   3   5  15       17.62       19.71      4.08 o 
   4   5  15       71.33       74.59      6.90 o 
  -3   6  15       15.27       14.34      2.92 o 
  -2   6  15       39.91       39.83      5.74 o 
   0   6  15        0.74        2.53      4.71 o 
   1   6  15        9.32        5.75      3.57 o 
   2   6  15       38.49       34.61      3.53 o 
   3   6  15       14.88       16.64      3.11 o 
  -1   7  15       20.01       22.23      3.34 o 
   0   7  15      220.13      166.48      5.60 o 
   0   0  16       31.94       23.86      6.08 o 
   1   0  16      162.02      154.85      9.77 o 
   2   0  16      772.58      750.97     18.21 o 
   3   0  16       10.29       10.11      4.34 o 
   4   0  16      124.47      127.83      5.95 o 
   5   0  16      116.67      110.11      4.74 o 
   6   0  16        0.67       -0.57      4.36 o 
  -5   1  16      256.04      289.70      9.47 o 
  -4   1  16      140.01      153.83      8.97 o 
  -3   1  16      352.65      356.55     14.58 o 
  -2   1  16      223.10      186.41     10.74 o 
  -1   1  16      582.06      491.54     55.52 o 
   0   1  16       50.13       42.74      4.76 o 
   1   1  16      584.87      519.56     68.35 o 
   2   1  16      221.56      197.17     18.68 o 
   3   1  16      354.07      369.04      8.60 o 
   4   1  16      139.01      147.19      6.07 o 
   5   1  16      257.36      279.80     14.67 o 
  -5   2  16       39.08       39.02      5.46 o 
  -4   2  16        6.68        1.13      5.97 o 
  -3   2  16       56.58       60.39      7.28 o 
  -2   2  16      432.17      426.74     12.43 o 
  -1   2  16       85.63       76.15      4.64 o 
   0   2  16      111.60       89.48      6.24 o 
   1   2  16       83.69       77.24      5.87 o 
   2   2  16      432.72      437.54     18.59 o 
   3   2  16       56.72       59.21      5.92 o 
   4   2  16        5.90        0.06      6.80 o 
   5   2  16       38.20       36.81      5.84 o 
  -5   3  16       51.64       53.81      4.57 o 
  -4   3  16       29.37       33.00      4.48 o 
  -3   3  16      413.42      440.74     12.03 o 
  -1   3  16      131.78      130.10      5.83 o 
   0   3  16      141.71      129.91      5.70 o 
   1   3  16      135.82      148.53     11.11 o 
   2   3  16       80.36       85.38     11.52 o 
   3   3  16      414.59      430.18     18.09 o 
   4   3  16       29.25       29.08      4.94 o 
   5   3  16       52.83       47.59      4.92 o 
  -4   4  16       25.32       18.35      6.00 o 
  -1   4  16      118.71      111.67      8.19 o 
   0   4  16       15.10       15.71      6.24 o 
   1   4  16      116.75      116.74      9.17 o 
   2   4  16      119.19      119.24      8.61 o 
   3   4  16       30.64       33.95      4.89 o 
   4   4  16       23.87       20.68      3.79 o 
  -4   5  16       52.99       43.37      4.74 o 
  -3   5  16      141.74      145.09      6.72 o 
  -1   5  16       84.48       75.95      6.43 o 
   0   5  16        2.68        8.76      5.82 o 
   1   5  16       87.37       86.12      7.43 o 
   2   5  16        3.92        4.07      5.55 o 
   3   5  16      143.39      149.82      6.70 o 
  -2   6  16       36.05       38.04      4.99 o 
  -1   6  16       14.49       22.39      4.99 o 
   0   6  16       24.33       21.96      5.02 o 
   1   6  16       12.96       13.01      3.12 o 
   2   6  16       37.93       34.76      3.19 o 
   1   0  17       55.16       45.00      7.50 o 
   2   0  17      336.61      283.33      8.99 o 
   3   0  17       34.31       36.94      5.07 o 
   4   0  17      144.44      149.91      6.46 o 
   5   0  17       51.28       49.09      5.25 o 
  -5   1  17       17.46       14.55      4.88 o 
  -4   1  17      121.71      147.05      8.75 o 
  -3   1  17      208.79      205.71     19.03 o 
  -2   1  17        6.98        8.38      3.44 o 
  -1   1  17       13.01       11.97      5.27 o 
   0   1  17        8.15        3.84      4.82 o 
   1   1  17       13.73        6.24      6.17 o 
   2   1  17        8.35        6.33      3.13 o 
   3   1  17      210.08      204.05     13.38 o 
   4   1  17      121.30      138.92      5.68 o 
   5   1  17       17.92       16.20      2.97 o 
  -5   2  17       12.75       12.10      4.36 o 
  -4   2  17       88.80       86.63      7.16 o 
  -3   2  17       20.09       20.14      6.61 o 
  -2   2  17       55.21       52.86      4.97 o 
  -1   2  17      271.48      239.45      7.72 o 
   0   2  17       31.86       22.77      4.46 o 
   1   2  17      270.15      230.43      9.19 o 
   2   2  17       57.77       54.24      8.07 o 
   3   2  17       19.15       18.78      7.24 o 
   4   2  17       87.33       89.74      7.97 o 
   5   2  17       12.66       13.48      4.53 o 
  -4   3  17       56.22       59.20      4.32 o 
  -3   3  17      125.18      137.17      7.81 o 
  -2   3  17      178.88      182.47      8.56 o 
  -1   3  17       66.24       80.55      7.70 o 
   0   3  17        0.20        4.53      6.37 o 
   1   3  17       66.65       71.92      7.89 o 
   2   3  17      182.88      206.94      7.27 o 
   3   3  17      126.24      134.61      5.18 o 
   4   3  17       55.65       58.34      6.36 o 
   5   3  17       12.77       12.80      3.46 o 
  -4   4  17       50.52       47.82      5.56 o 
  -3   4  17       10.23       12.41      4.43 o 
  -1   4  17       99.26       88.84      7.88 o 
   0   4  17       45.51       31.46      7.12 o 
   1   4  17       98.22       99.59      8.36 o 
   2   4  17       37.34       39.98      7.13 o 
   3   4  17        9.75       17.27      4.28 o 
  -3   5  17      140.72      142.42      5.97 o 
  -1   5  17       59.63       47.62      5.59 o 
   0   5  17        0.30        4.03      5.13 o 
   1   5  17       61.58       59.41      6.83 o 
   2   5  17        4.68        4.39      5.06 o 
   3   5  17      143.51      150.39     10.97 o 
  -2   6  17       36.07       40.49      4.11 o 
  -1   6  17       11.62       17.97      4.40 o 
   0   6  17        0.33       -3.44      3.99 o 
   1   6  17       10.42       11.25      2.54 o 
   0   0  18       54.47       37.60      5.83 o 
   1   0  18        0.01       -0.36      3.37 o 
   2   0  18      185.49      183.40     18.61 o 
   3   0  18        0.42        4.62      4.38 o 
   4   0  18       44.77       43.48      4.41 o 
   5   0  18      305.95      367.69      8.26 o 
  -5   1  18        3.42        4.48      4.02 o 
  -4   1  18      107.96      125.44      8.00 o 
  -3   1  18        2.25        5.26      6.42 o 
  -2   1  18        1.63        2.71      4.20 o 
  -1   1  18       38.08       39.80      4.18 o 
   0   1  18      590.14      554.80      9.38 o 
   1   1  18       37.12       31.67      3.54 o 
   2   1  18        3.04        5.64      3.57 o 
   3   1  18        2.43        6.20      4.33 o 
   4   1  18      108.20      119.89      5.10 o 
   5   1  18        3.36        3.76      3.84 o 
  -5   2  18      112.29      127.15      5.25 o 
  -4   2  18       35.38       28.92      5.84 o 
  -3   2  18       94.84      103.08      7.89 o 
  -2   2  18      130.68      117.37      8.00 o 
  -1   2  18      178.39      166.35      6.02 o 
   0   2  18        8.08        6.65      3.85 o 
   1   2  18      179.30      155.45     10.77 o 
   2   2  18      128.99      125.35      6.97 o 
   3   2  18       98.88      107.73      5.77 o 
   4   2  18       34.19       43.73      6.42 o 
   5   2  18      114.18      117.14      5.33 o 
  -4   3  18       12.64       11.39      3.16 o 
  -3   3  18       13.87       12.13      5.38 o 
  -2   3  18       20.69       19.20      5.57 o 
  -1   3  18       47.75       50.18      7.20 o 
   0   3  18     1328.83     1349.30     21.53 o 
   1   3  18       45.09       50.84      8.22 o 
   2   3  18       23.51       29.92      7.31 o 
   3   3  18       14.33       14.17      4.60 o 
   4   3  18       12.61       14.62      4.85 o 
  -4   4  18       36.61       30.79      4.07 o 
  -1   4  18      103.34       84.52      7.01 o 
   0   4  18        2.89       -3.49      6.38 o 
   1   4  18      103.74      106.39      8.71 o 
   2   4  18       45.37       34.70      6.65 o 
   3   4  18       97.48       97.22      5.99 o 
  -3   5  18       21.49       18.01      4.67 o 
  -2   5  18       55.92       67.19      5.81 o 
  -1   5  18       23.19       17.19      4.20 o 
   0   5  18      316.86      316.70      9.75 o 
   1   5  18       21.75       17.18      5.33 o 
   2   5  18       57.51       59.37      5.47 o 
  -1   6  18        8.41        6.24      3.45 o 
   0   6  18        2.09        1.22      2.88 o 
   1   0  19        2.16        8.08      6.09 o 
   2   0  19       68.32       70.91      5.25 o 
   3   0  19       60.99       63.91      7.00 o 
   4   0  19      114.65      138.85      7.26 o 
   5   0  19        3.63        6.44      2.91 o 
  -5   1  19       27.66       29.58      3.58 o 
  -4   1  19      220.55      268.17      9.12 o 
  -3   1  19       53.75       50.16      7.05 o 
  -2   1  19        3.53        7.29      4.41 o 
  -1   1  19        0.82        0.92      4.12 o 
   0   1  19        0.20        2.55      4.19 o 
   1   1  19        0.33        0.80      4.12 o 
   2   1  19        2.81        4.92      4.13 o 
   3   1  19       53.94       56.80      4.76 o 
   4   1  19      220.75      243.99      5.81 o 
  -4   2  19       90.98       95.89      6.19 o 
  -3   2  19        2.57        3.56      5.51 o 
  -2   2  19        6.79        9.11      5.73 o 
  -1   2  19      114.77      122.35      5.67 o 
   0   2  19        1.64        1.80      3.72 o 
   1   2  19      115.21      119.16      5.28 o 
   2   2  19        6.02        8.88      5.15 o 
   3   2  19        2.99        6.24      4.32 o 
  -4   3  19       75.91       61.39      4.26 o 
  -3   3  19       69.70       68.75      5.72 o 
  -2   3  19       93.12       91.67      6.39 o 
  -1   3  19       22.09       20.65      5.86 o 
   0   3  19        2.68        7.83      6.36 o 
   1   3  19       22.68       22.57      7.50 o 
   2   3  19       89.87      110.29      8.40 o 
   3   3  19       70.98       76.50      6.56 o 
  -1   4  19       68.55       64.72      6.26 o 
   0   4  19        5.51        3.61      6.02 o 
   1   4  19       69.10       64.49      7.60 o 
   2   4  19        9.65        8.93      5.74 o 
   3   4  19        1.01       -1.69      3.37 o 
  -2   5  19        1.01        5.50      3.74 o 
   0   5  19        1.11       -0.59      3.95 o 
   1   5  19       17.69       19.31      5.06 o 
   2   5  19        1.05       -0.63      3.81 o 
   0   0  20      258.59      230.84      9.82 o 
   1   0  20       55.39       43.73      4.91 o 
   2   0  20      351.28      358.69     26.29 o 
   3   0  20        1.75        3.13      5.44 o 
   4   0  20      148.94      178.52      6.90 o 
  -4   1  20       37.46       44.12      5.21 o 
  -3   1  20      183.11      217.36      9.24 o 
  -2   1  20      129.39      129.73      5.76 o 
  -1   1  20       21.76       19.83      5.23 o 
   0   1  20       43.08       44.75      4.59 o 
   1   1  20       21.10       24.43      4.33 o 
   2   1  20      129.80      120.01      8.56 o 
   3   1  20      181.54      196.97      8.07 o 
   4   1  20       37.92       36.83      4.08 o 
  -4   2  20       36.99       46.26      4.65 o 
  -3   2  20       23.60       24.67      5.68 o 
  -2   2  20      250.35      253.77      9.66 o 
  -1   2  20       60.42       63.50      3.92 o 
   0   2  20      550.94      555.55      8.93 o 
   1   2  20       61.01       59.54      4.44 o 
   2   2  20      250.80      302.45     11.29 o 
   3   2  20       23.01       24.87      5.60 o 
  -3   3  20      135.65      121.42      5.75 o 
  -2   3  20       86.21       89.27      6.26 o 
  -1   3  20       60.86       59.25      6.54 o 
   0   3  20      121.31      129.37      8.37 o 
   1   3  20       59.39       68.25      7.74 o 
   2   3  20       86.12       97.16      7.99 o 
   3   3  20      134.08      136.65      6.43 o 
  -3   4  20       21.72       11.42      4.01 o 
  -1   4  20      134.82      114.50      5.80 o 
   0   4  20      220.68      207.73      8.55 o 
   1   4  20      135.44      115.25      7.58 o 
   2   4  20      108.75      111.07      6.81 o 
   0   5  20        0.01        1.97      3.45 o 
   1   5  20       18.17       21.12      3.95 o 
   1   0  21       27.74       32.38      5.60 o 
   2   0  21        0.01        4.60      5.66 o 
   3   0  21       10.19       11.38      5.18 o 
   4   0  21      412.58      462.66      8.38 o 
  -4   1  21       44.38       57.20      4.45 o 
  -3   1  21      110.88      137.88      7.38 o 
  -2   1  21        6.58        7.86      6.10 o 
  -1   1  21      236.08      243.97      6.84 o 
   0   1  21       15.99       16.15      4.24 o 
   1   1  21      236.80      242.86     12.12 o 
   2   1  21        6.19        7.60      5.36 o 
   3   1  21      110.28      127.79      6.37 o 
  -3   2  21       67.71       71.39      5.78 o 
  -2   2  21       92.02       96.09      6.80 o 
  -1   2  21       14.45       17.06      3.13 o 
   0   2  21        5.36        3.18      3.67 o 
   1   2  21       15.17       20.03      5.30 o 
   2   2  21       91.67       98.99      7.70 o 
   3   2  21       67.66       66.24      5.27 o 
  -3   3  21       10.29       13.06      3.19 o 
  -2   3  21       56.01       53.71      4.69 o 
  -1   3  21      252.80      240.89      8.26 o 
   0   3  21      171.51      186.33      8.66 o 
   1   3  21      255.58      283.65     10.21 o 
   2   3  21       54.05       62.63      6.43 o 
   0   4  21        6.63        1.20      4.64 o 
   1   4  21       16.54        7.67      4.58 o 
   2   4  21       48.87       57.00      4.59 o 
   0   0  22       53.79       63.77      6.92 o 
   1   0  22        6.44        8.37      4.12 o 
   2   0  22       82.33       90.57      6.77 o 
   3   0  22       25.92       25.37      4.63 o 
  -3   1  22        8.42       10.21      4.55 o 
  -2   1  22        1.05        3.60      5.40 o 
  -1   1  22        3.31        3.92      3.90 o 
   0   1  22      129.88      131.16      5.33 o 
   1   1  22        3.59        3.43      3.69 o 
   2   1  22        0.62        2.24      4.60 o 
   3   1  22        8.38        9.69      2.62 o 
  -3   2  22       28.45       31.44      4.16 o 
  -2   2  22       45.99       42.76      5.43 o 
  -1   2  22       23.49       21.61      3.60 o 
   0   2  22      309.71      319.66     12.80 o 
   1   2  22       22.95       23.46      4.06 o 
   2   2  22       46.68       58.22      6.29 o 
   0   3  22       71.98       79.26      6.30 o 
   1   3  22       43.33       47.17      5.80 o 
   2   3  22        9.29        6.62      4.52 o 
   0   4  22      162.82      161.26      5.57 o 
   1   4  22       43.48       45.68      4.09 o 
   1   0  23      237.90      242.22      6.02 o 
   2   0  23       10.86       11.52      4.68 o 
   3   0  23       15.15       13.82      3.41 o 
  -3   1  23       30.34       28.57      3.71 o 
  -2   1  23       31.23       26.59      4.80 o 
  -1   1  23       33.75       32.54      2.97 o 
   0   1  23        2.43        6.45      3.56 o 
   1   1  23       33.57       31.22      3.61 o 
   2   1  23       32.01       33.17      3.36 o 
  -2   2  23       24.89       20.89      3.96 o 
  -1   2  23      288.05      281.98      7.74 o 
   0   2  23       26.41       26.96      2.73 o 
   1   2  23      289.21      318.17      9.22 o 
   2   2  23       23.95       28.09      4.49 o 
   0   3  23        0.00        0.13      3.80 o 
   1   3  23        3.09       -1.55      4.01 o 
   0   0  24      261.81      318.49      8.54 o 
   1   0  24        0.25        3.04      4.12 o 
   2   0  24       29.43       29.80      3.92 o 
  -2   1  24       22.44       30.62      3.92 o 
  -1   1  24       11.00       12.70      4.25 o 
   0   1  24      107.76      125.19      4.26 o 
   1   1  24       11.14       14.00      3.05 o 
   2   1  24       22.31       25.93      3.70 o 
  -1   2  24       32.76       33.42      3.71 o 
   0   2  24       74.44       84.60      4.60 o 
   1   2  24       32.75       41.95      4.37 o 
   1   0  25       10.73       14.22      2.47 o 
   0   1  25       20.19       25.19      3.56 o 
   1   1  25      317.84      352.69      6.93 o 
                                                 
